# Supplementary material for: Identification of key genes and pathways associated with feed efficiency of native chickens based on transcriptome data via bioinformatics analysis
Source: BMC Genomics. 2020 Apr 9;21:292. doi: 10.1186/s12864-020-6713-y (PMC7146967; doi:10.1186/s12864-020-6713-y)
Supplement: Supplementary file 2 — Additional file 2: Table S2. All differentially expressed genes (DEGs) between HRFI and LRFI groups. [file 12864_2020_6713_MOESM2_ESM.xlsx]

## Sheet: Sheet1
Table S2 All differentially expressed genes (DEGs) between HRFI and LRFI groups
Gene Symbol	HRFI FPKM	LRFI FPKM	Log2FC	P-value	FDR
FAAP100	3.02	1.214	-1.31478	4.81836e-05	0.012501
CNN2	9.232	3.524	-1.38943	0.000860647	0.0373137
LOC100857439	52.006	19.386	-1.42366	0.00119508	0.0423482
DAPK2	4.46	1.534	-1.53975	6.6542e-06	0.0048954
LOC100858226	0.37	0.03	-3.62449	0.00117614	0.0420658
LOC100858381	6.146	1.232	-2.31865	0.00148729	0.0461857
LOC100858796	8.404	17.09	1.024	2.2502e-05	0.0090393
PIM1	4.754	1.768	-1.42702	0.000734906	0.0348175
CD48	25.562	10.59	-1.2713	0.0011526	0.0418503
LOC100859737	96.34	44.438	-1.11634	0.000487071	0.0315613
TLX2	0.076	0.002	-5.24793	0.000243175	0.0238073
PARP14	19.568	6.85	-1.51432	0.000176778	0.0206379
BLB2	100.562	42.706	-1.23557	0.00115442	0.0418503
LOC101748207	6.702	21.436	1.67737	0.000703123	0.034087
P2RY12	1.284	0.41	-1.64695	0.00152542	0.0463438
LOC101750112	1.028	0.122	-3.07489	0.000246157	0.0238073
BHLHE41	3.544	1.618	-1.13117	0.000337591	0.0274523
TNFRSF4	1.094	0.224	-2.28804	0.0014071	0.044673
SEC14L3	0.84	0.24	-1.80735	0.000934609	0.0387165
LOC101751456	3.97	0.356	-3.47919	2.49694e-06	0.00214802
FGD4	2.4	1.166	-1.04147	0.000569577	0.0327441
P2RY13	0.94	0.15	-2.6477	0.00153323	0.0463745
LOC107049096	0.886	0.026	-5.09072	1.42354e-05	0.00725639
ASB16	11.406	5.614	-1.02269	0.000834355	0.0368582
LOC107049973	0.938	0.298	-1.65428	0.00139075	0.044673
LOC107050476	3.296	0.058	-5.82852	8.9632e-06	0.00586014
PRR7	1.684	0.594	-1.50336	0.00118636	0.0421914
HHLA2	2.772	0.862	-1.68517	0.000303538	0.026039
CIART	5.488	1.2	-2.19325	2.42313e-07	0.000440068
MIDN	4.956	2.306	-1.10378	0.00102633	0.0406182
JUND	7.448	2.044	-1.86546	6.35568e-11	3.46279e-07
LOC112531066	0.248	0.024	-3.36923	0.00150746	0.0462882
LOC112531272	0.258	0.006	-5.42626	1.02129e-05	0.00618258
LOC112532140	5.806	0.242	-4.58447	1.77955e-05	0.00831049
LOC112532686	0.328	0.044	-2.89812	0.000383784	0.0283319
THBS1	10.672	4.524	-1.23816	0.000189829	0.0216976
ARNTL	4.53	9.496	1.06781	0.000469078	0.0315613
PER2	22.304	9.68	-1.20422	6.88861e-06	0.0048954
NOV	7.59	3.08	-1.30117	8.69378e-05	0.0148021
ST8SIA4	9.016	3.522	-1.35609	0.000752217	0.0349289
SLIT3	2.914	0.95	-1.617	0.000310429	0.026039
ACTR3	25.606	11.724	-1.12702	4.99527e-05	0.0125612
TNFSF13B	1.762	0.372	-2.24384	0.00145393	0.0456133
IL16	3.664	1.274	-1.52405	0.000244223	0.0238073
DDAH1	3.038	1.37	-1.14895	0.00160425	0.0469232
SLA	4.682	1.792	-1.38555	0.00142744	0.0449549
ANKRD1	194.316	81.694	-1.2501	0.000752173	0.0349289
PTPRC	23.142	7.556	-1.61482	0.000481395	0.0315613
TNFRSF8	1.736	0.508	-1.77287	0.000419126	0.0300213
RFTN1	6.722	2.78	-1.27381	0.00115328	0.0418503
RGS3	4.61	2.16	-1.09374	0.00122147	0.0426599
EIF2AK2	4.864	2.25	-1.11222	0.00152045	0.0462882
SHISA2	2.218	0.816	-1.44262	0.000327388	0.0268903
SPP1	2.282	0.082	-4.79853	0.000226328	0.0236265
FKBP1B	6.22	2.304	-1.43277	0.000624358	0.0328139
SOCS3	4.606	1.46	-1.65755	2.71094e-05	0.00984674
IL18	7.016	2.732	-1.36069	0.00154266	0.0463745
BCHE	1.948	0.514	-1.92215	5.99539e-05	0.0132047
PLEKHA2	5.266	2.098	-1.32769	0.000880193	0.0374677
CITED4	5.572	2.484	-1.16553	0.00129124	0.0437412
ALDOC	23.936	9.544	-1.32652	2.6999e-05	0.00984674
MYH15	1.744	0.058	-4.9102	2.38252e-07	0.000440068
CCL1	8.474	1.56	-2.4415	0.000798347	0.0361482
ANGPT2	7.522	3.476	-1.11369	1.38275e-05	0.00725639
CD44	10.406	3.376	-1.62403	2.01042e-05	0.00895822
PLEK	8.262	3.504	-1.23749	0.000846094	0.0368784
MTPN	20.25	9.22	-1.13508	4.80431e-05	0.012501
ATP2A3	10.81	5.306	-1.02667	8.13917e-05	0.014144
LFNG	13.448	6.7	-1.00516	0.000235358	0.0238073
JAK3	3.676	1.156	-1.669	0.00085303	0.0370818
SPI1	17.812	5.938	-1.5848	0.000261163	0.0243926
KCNG2	4.424	2.022	-1.12957	0.000174333	0.0206379
CAPN2	4.874	2.004	-1.28222	0.00078485	0.0359476
IKZF1	5.97	1.812	-1.72015	0.000899113	0.0376821
BFSP1	0.868	3.18	1.87326	0.000245432	0.0238073
CD3E	23.366	6.416	-1.86466	0.00140529	0.044673
P2RY6	6.548	3.032	-1.11078	0.000935639	0.0387165
NR1D2	29.616	13.552	-1.12787	8.60297e-12	1.04892e-07
LCAT	8.304	2.484	-1.74114	3.23903e-05	0.0101164
RUNX1	6.004	2.496	-1.26631	0.000597986	0.0327441
SMC2	3.244	0.89	-1.8659	0.00128547	0.0436818
CD8BP	1.188	0.136	-3.12686	0.0006938	0.0340545
ITGB2	16.346	5.288	-1.62814	9.1209e-05	0.0150154
MYO1F	8.756	3.066	-1.51391	0.000557465	0.0327441
ITGA8	2.992	1.086	-1.46209	9.07578e-07	0.0011411
AVD	70.886	9.186	-2.94799	0.000125362	0.0172189
FYN	10.562	5.072	-1.05826	0.000374776	0.0283319
IRF1	25.866	7.49	-1.78802	0.000113402	0.0166407
IRF8	40.604	18.848	-1.10721	0.000502083	0.0319321
CAMKK2	5.222	2.562	-1.02733	0.00064707	0.0331151
TNC	9.518	2.272	-2.0667	4.90134e-05	0.0125176
LECT2	1.598	0.016	-6.64205	0.000911345	0.0379998
COL17A1	0.028	0.001	-4.80735	0.000574754	0.0327441
CD3D	17.294	4.94	-1.80769	0.000371748	0.0283319
ACTB	829.264	384.54	-1.1087	8.88306e-05	0.0148157
DSTN	59.072	28.434	-1.05486	0.000184307	0.0212148
ANXA1	24.876	11.946	-1.05823	0.000828032	0.0367049
HIST1H2A4	114.82	42.534	-1.43269	0.000475226	0.0315613
TMSB4X	609.62	253.612	-1.26529	2.02786e-05	0.00895822
CD74	887.14	369.598	-1.2632	0.000429866	0.0304162
PML	2.566	0.926	-1.47044	0.001693	0.0484489
MYO1E	3.108	1.388	-1.16298	7.34484e-05	0.0136104
HDGFRP3	5.542	2.55	-1.11991	0.000221497	0.0235088
SLC7A6	8.158	3.95	-1.04636	0.00120436	0.0423482
RLTPR	0.84	0.216	-1.95936	0.000810398	0.0361911
OSGIN1	8.762	3.67	-1.25548	0.00090784	0.0379505
ADCY7	3.032	1.002	-1.59739	0.000878381	0.0374677
RRAD	2.434	0.372	-2.70995	3.35403e-07	0.000548217
PLCG2	3.454	1.308	-1.40091	0.000700419	0.034087
FANCA	0.18	0.032	-2.49185	0.000342612	0.0275862
TKTL1	6.56	2.496	-1.39408	0.000374148	0.0283319
CHST13	0.866	0.298	-1.53905	0.000803989	0.0361911
SLC6A6	8.76	3.44	-1.34852	0.000237328	0.0238073
CDHR2	0.016	0.262	4.03342	0.0011606	0.0418503
CYFIP2	5.87	2.262	-1.37576	0.000303134	0.026039
GPR146	2.322	0.972	-1.25634	0.00165313	0.0478236
TTYH3	10.676	5.332	-1.00162	0.000297542	0.026039
ARPC1B	24.614	10.126	-1.28141	0.00042061	0.0300213
SYNGR3	8.882	3.274	-1.43983	0.000353515	0.027914
IL4R	5.896	2.824	-1.062	0.000943055	0.0388684
CIITA	4.772	1.452	-1.71655	0.000295925	0.026039
RBFOX1	1.9	0.832	-1.19134	0.000639446	0.0331151
BCL7A	2.254	1.126	-1.00128	0.00179308	0.0492836
CORO1C	43.448	18.618	-1.22259	0.000543544	0.0327441
CARD8	2.406	0.974	-1.30464	0.00104986	0.0409546
TAPBP	42.506	21.02	-1.0159	0.000747484	0.0349075
DMB2	16.804	6.508	-1.36852	0.000525059	0.0325072
ASS1	14.924	4.9	-1.60678	0.0011874	0.0421914
TLR4	2.628	0.866	-1.60153	0.00114502	0.0418503
TPRN	2.218	1.04	-1.09268	0.00161574	0.0469916
UAP1L1	4.484	2.168	-1.04842	0.000675381	0.0334754
PIK3R5	4.204	1.898	-1.14728	0.00081599	0.0363416
CD7	22.04	4.018	-2.45557	1.12252e-07	0.000262108
TRIM25	9.814	4.83	-1.02282	0.00138896	0.044673
CRLF3	6.468	3.076	-1.07226	0.000377263	0.0283319
KPNA2	5.562	1.754	-1.66495	0.000593312	0.0327441
TFEC	0.826	0.136	-2.60254	0.000237141	0.0238073
SLC38A1	4.728	2.178	-1.11823	0.0014103	0.044673
AMIGO2	0.576	0.156	-1.88452	0.00134773	0.0443234
GLIPR1L	5.968	1.51	-1.9827	0.000731207	0.0347429
PAWR	0.872	0.25	-1.8024	1.33022e-05	0.0072475
EMP1	5.244	2.256	-1.2169	0.00160402	0.0469232
PLBD1	8.95	3.76	-1.25116	0.000158627	0.0194944
GBE	3.362	0.69	-2.28465	0.00104736	0.0409546
PMM1	4.366	2.092	-1.06143	0.000613106	0.0327441
MGAT3	10.506	4.892	-1.10272	7.12889e-05	0.0135428
RAC2	30.328	10.7	-1.50304	0.00183253	0.0498382
NCF4	2.46	0.726	-1.76062	0.00172894	0.0488919
PARP12	8.262	3.706	-1.15663	0.00132923	0.0439804
FAM60A	4.768	2.01	-1.24619	8.00218e-05	0.0140641
IL17RA	5.564	2.45	-1.18334	0.000510632	0.0322041
RERG	2.366	0.906	-1.38487	7.78163e-05	0.013977
AICDA	0.994	0.03	-5.05021	0.00014366	0.0183165
TBX15	28.312	12.628	-1.16479	3.10656e-05	0.0101164
CD200	7.242	3.486	-1.05482	0.000210256	0.0227592
LIPI	0.632	0.056	-3.49643	7.04554e-05	0.0135428
CYBB	3.444	0.606	-2.5067	0.000135071	0.0175217
PCYT1B	1.932	0.156	-3.63048	7.19999e-05	0.0135428
PRKX	2.496	0.99	-1.33412	0.000658623	0.0334754
CSF2RA	1.854	0.48	-1.94953	0.00151218	0.0462882
RP2	7.018	3.004	-1.22418	1.07117e-05	0.00625297
MGAT4A	8.23	3.994	-1.04306	0.000489817	0.0315613
IL18R1	2.828	0.608	-2.21764	0.00178612	0.0492836
NALCN	0.584	0.234	-1.31946	0.000768507	0.0355843
SLC25A30	99.49	228.638	1.20044	0.000583689	0.0327441
LCP1	32.064	10.276	-1.64168	0.000240181	0.0238073
TMEM123	9.098	2.578	-1.8193	0.000873078	0.0374677
WISP2	0.934	0.324	-1.52743	0.000890103	0.0374967
PREX1	9.096	4.016	-1.17947	6.24131e-05	0.0132047
LOC419333	2.77	1.118	-1.30897	0.00029768	0.026039
NFATC2	9.754	4.624	-1.07685	0.00056881	0.0327441
PER3	5.096	1.528	-1.73772	4.17975e-10	1.70795e-06
TNFRSF18	2.902	0.538	-2.43137	0.000273827	0.0252011
PIK3CD	5.08	1.834	-1.46983	0.00060462	0.0327441
GUCA2B	0.028	1.08	5.26946	0.000739542	0.034906
RASSF2	11.634	5.188	-1.1651	0.0013159	0.0438054
LAPTM5	24.304	8.31	-1.54827	0.000619235	0.0327441
GBP1	16.334	7.198	-1.18221	0.00130119	0.0437412
MTMR9LP	3.676	1.444	-1.34807	0.00153467	0.0463745
C24H11orf34	0.001	1.09	10.0901	0.000525759	0.0325072
MOV10	6.352	2.094	-1.60095	0.00110238	0.0414217
BTG2	47.7	20.664	-1.20687	1.44122e-06	0.00157045
ZAP70	3.22	0.962	-1.74295	0.00179405	0.0492836
MYO9B	10.364	5.102	-1.02245	0.00055433	0.0327441
NACAD	0.82	0.12	-2.77259	4.41184e-06	0.00360558
MYO1G	4.29	1.27	-1.75615	0.00097596	0.0392908
C1GALT1	5.49	2.718	-1.01426	6.25402e-05	0.0132047
GLCCI1	4.648	2.056	-1.17677	0.000887031	0.0374967
ICA1	1.09	0.388	-1.4902	0.0010864	0.0411048
SLC4A7	3.418	1.548	-1.14275	0.00021972	0.0234727
ZNRF2	7.726	3.684	-1.06845	0.000605282	0.0327441
CCR2	8.426	1.766	-2.25436	3.05445e-05	0.0101164
AOAH	0.918	0.172	-2.41609	0.00151646	0.0462882
SLC12A7	1.824	0.782	-1.22187	0.00155746	0.0465387
CD83	5.49	1.45	-1.92075	0.00141476	0.0447276
LPCAT1	3.22	1.26	-1.35364	0.000253192	0.0241119
NR4A3	2.71	0.978	-1.47039	0.000609378	0.0327441
TUBB6	13.86	5.778	-1.26229	0.000307695	0.026039
AQP4	20.304	7.344	-1.46713	1.62675e-06	0.00166183
LYN	6.046	1.87	-1.69294	0.000131949	0.0174625
BUB1	1.216	0.296	-2.03847	0.00177765	0.0492836
CNRIP1	2.372	0.868	-1.45034	0.00129831	0.0437412
DUSP10	51.47	25.422	-1.01765	2.89737e-05	0.0100548
ATF3	10.074	4.06	-1.31109	0.000647165	0.0331151
FOSL2	6.32	2.368	-1.41626	4.71431e-05	0.012501
NFKBIE	3.996	1.45	-1.4625	0.000841411	0.0368784
CCSAP	7.338	2.992	-1.29428	4.61663e-05	0.012501
PDE10A	13.368	4.756	-1.49096	2.47209e-08	8.08126e-05
SLC22A3	0.498	0.088	-2.50057	0.00161402	0.0469916
FBXO5	0.91	0.264	-1.78533	0.0013913	0.044673
IPCEF1	1.676	0.632	-1.40703	0.00159722	0.0469232
TIAM2	1.684	0.818	-1.04172	0.000785151	0.0359476
TAGAP	5.084	1.704	-1.57704	0.000224403	0.0236265
MAN1A1	6.142	2.766	-1.15091	0.00013482	0.0175217
CCNC	5.988	2.91	-1.04106	0.000549564	0.0327441
CD109	1.354	0.296	-2.19356	2.22515e-06	0.00211374
CMPK2	5.316	1.576	-1.75407	0.00158022	0.0469232
FAM49A	8.944	4.058	-1.14015	0.00130786	0.0437412
TDH	17.524	3.082	-2.50739	1.28347e-11	1.04892e-07
BLK	3.858	1.588	-1.28064	0.00141907	0.0447774
RNF213	8.772	2.76	-1.66824	0.000962054	0.0389894
P2RY10	6.482	2.804	-1.20895	0.000516155	0.032324
EDA2R	8.576	3.266	-1.39278	0.000675857	0.0334754
VSIG4	8.25	4.03	-1.03361	0.00072123	0.0345704
CLIC2	30.614	13.182	-1.21562	0.000803353	0.0361911
MARCH1	1.634	0.61	-1.42153	0.001725	0.048865
CPE	6.548	2.698	-1.27916	6.30144e-05	0.0132047
TIFA	1.718	0.382	-2.16909	0.000996602	0.0397304
MCUB	4.24	1.81	-1.22807	0.00109591	0.0412734
WDR1	22.388	10.484	-1.09454	1.02661e-07	0.000262108
LYVE1	1.624	0.374	-2.11844	0.000242058	0.0238073
WEE1	1.564	0.41	-1.93154	8.63536e-06	0.00586014
MUC2	0.138	2.968	4.42675	0.000158606	0.0194944
LOC423110	5.074	2.316	-1.13149	0.000621027	0.0327441
CHKA	3.642	1.418	-1.36087	0.000948782	0.0388684
CD82	10.226	4.832	-1.08155	0.000384803	0.0283319
GPR65	3.316	1.09	-1.60512	0.00115769	0.0418503
TRAF3	3.85	1.536	-1.32568	2.32776e-06	0.00211374
CDCA4	11.762	5.758	-1.03049	6.60468e-05	0.0133276
GMFB	9.756	4.104	-1.24926	0.000364233	0.0283319
RASGEF1A	3.446	1.446	-1.25286	0.000591054	0.0327441
RSFR	37.732	6.426	-2.5538	0.0014684	0.0458034
TMEM150B	0.154	0.002	-6.26679	0.00140852	0.044673
WDFY4	3.26	0.954	-1.77281	0.000447786	0.031131
C10orf128	3.46	1.106	-1.64542	0.00159229	0.0469232
LIPA	10.176	3.784	-1.42719	0.000128804	0.0172585
MYOF	7.162	3.418	-1.06721	5.76208e-05	0.0132047
KIF11	2.296	0.744	-1.62575	0.00132818	0.0439804
ACSL5	1.878	0.728	-1.36719	0.00181013	0.049391
RGS10	3.856	1.33	-1.53568	0.000701832	0.034087
CPXM2	1.548	0.506	-1.6132	0.00155345	0.0465387
MAP2	0.898	0.4	-1.16672	0.000980516	0.0393772
STAT1	54.098	20.232	-1.41894	0.00058892	0.0327441
STK17B	7.618	3.294	-1.20957	0.00105709	0.0409578
ANKRD44	7.754	3.32	-1.22376	0.00100713	0.0400522
RFTN2	3.536	1.716	-1.04307	0.000242234	0.0238073
FAM117B	1.418	0.654	-1.11649	0.000308075	0.026039
ICOS	6.02	2.142	-1.49081	0.00159629	0.0469232
ITGA4	1.944	0.582	-1.73994	0.000966441	0.0390037
DTX3L	6.87	2.72	-1.3367	0.000481475	0.0315613
KYNU	0.062	0.002	-4.9542	0.000116692	0.016879
ARHGAP15	8.532	2.4	-1.82985	0.00131137	0.0437435
NMI	10.714	4.114	-1.38088	0.000213582	0.0229671
ASPM	2.008	0.832	-1.2711	0.00105746	0.0409578
TNFSF4	0.764	0.156	-2.29203	9.2784e-05	0.0150154
VCAM1	19.636	6.614	-1.56991	2.23158e-05	0.0090393
LRRC8D	3.522	1.71	-1.0424	0.000963217	0.0389894
CDC20	1.54	0.322	-2.2578	0.00145757	0.0456397
ELOVL1	7.78	3.79	-1.03757	2.26743e-05	0.0090393
EFHD1	23.558	11.616	-1.0201	0.000828639	0.0367049
KLHL24	1.724	3.724	1.11109	0.000442046	0.0308771
RASA2	3.046	1.272	-1.25982	7.05696e-05	0.0135428
PXYLP1	2.112	0.786	-1.42601	0.000561121	0.0327441
PIK3CB	3.854	1.856	-1.05416	0.00114422	0.0418503
SEPT2	6.552	2.228	-1.55619	0.00107645	0.0410472
FCGBP	0.018	0.98	5.76671	2.85004e-05	0.0100548
IL1RAP	4.38	2.026	-1.1123	0.000681884	0.0335705
B3GNT5	2.848	1.03	-1.4673	3.38572e-05	0.0102481
NLGN1	0.166	0.042	-1.98272	0.000717491	0.0344923
BF2	482.994	236.902	-1.02771	0.00155686	0.0465387
TNFRSF25	2.016	0.754	-1.41886	0.000645734	0.0331151
SLC30A2	0.118	0.001	-6.88264	0.00126759	0.0433568
CTSS	39.13	12.654	-1.62868	0.000597999	0.0327441
CMIP	3.848	1.756	-1.13182	9.26242e-05	0.0150154
SLC27A1	10.1	3.2	-1.65821	0.00178567	0.0492836
LOC426064	4.284	0.952	-2.16993	0.00147325	0.0458673
RHNO1	0.19	0.001	-7.56986	0.000128551	0.0172585
MAP3K1	8.594	4.114	-1.06279	0.000951201	0.0388684
PARP8	1.386	0.482	-1.52382	0.000642615	0.0331151
IQGAP2	6.082	2.22	-1.45399	0.00116122	0.0418503
PDCD1LG2	1.87	0.208	-3.16838	0.00126795	0.0433568
OSTF1	19.004	8.684	-1.12987	0.00067109	0.0334754
DOCK8	5.566	2.174	-1.35629	0.000809718	0.0361911
TNFAIP8	8.986	4.212	-1.09317	0.000571347	0.0327441
MTMR12	3.112	1.476	-1.07615	0.000168344	0.0203821
C1QTNF3	8.86	4.168	-1.08795	4.28517e-05	0.0120761
DOCK2	8.042	2.194	-1.87399	0.00124389	0.0428932
TAP1	10.844	3.698	-1.55208	0.000414983	0.0299447
TAP2	17.16	7.6	-1.17498	0.000235814	0.0238073
YF5	9.534	1.818	-2.39073	0.000841484	0.0368784
PTPN6	11.556	4.454	-1.37547	0.00120323	0.0423482
XCR1	0.306	0.024	-3.67243	0.00151803	0.0462882
MMRN1	2.594	0.782	-1.72994	0.000483702	0.0315613
ARAP2	1.804	0.556	-1.69804	0.00104433	0.0409546
ITPRIP	4.73	2.264	-1.06297	0.000788884	0.0360176
CYTIP	2.62	0.91	-1.52563	0.000888429	0.0374967
FASLG	1.524	0.354	-2.10604	0.000741045	0.034906
ARPC5	31.302	14.412	-1.11898	0.000155047	0.0194941
CYR61	13.002	6.284	-1.04898	5.98275e-05	0.0132047
LOC429249	1.824	0.228	-3	0.000351264	0.0278709
LOC429329	0.118	0.001	-6.88264	0.00111133	0.041483
CILP2	0.614	0.074	-3.05264	0.000363623	0.0283319
ANKRD34B	0.142	0.042	-1.75743	0.000581226	0.0327441
BLB1	67.356	21.544	-1.64452	0.000299753	0.026039
GNLY	42.134	11.182	-1.91381	0.00152076	0.0462882
PDPN	1.95	0.482	-2.01637	0.000105101	0.0163608
CDC42SE2	6.568	2.32	-1.50133	0.000585262	0.0327441
FAM102B	2.152	0.784	-1.45675	0.000379415	0.0283319
TLR2B	2.216	0.646	-1.77835	0.000553383	0.0327441
SNX22	1.156	0.194	-2.57501	0.00107964	0.0410472
METTL21EP	7.958	21.398	1.427	0.000589311	0.0327441
RGS14	3.432	1.376	-1.31857	0.00124251	0.0428932
ADAMTS8	11.02	3.334	-1.7248	0.000947912	0.0388684
LOC769232	16.186	3.092	-2.38813	0.00051227	0.0322041
ROR2	3.856	1.43	-1.43109	0.000110237	0.0166407
SLC1A4	2.198	0.916	-1.26277	0.00121711	0.0426599
C6H10orf11	0.242	0.074	-1.70941	0.00169575	0.0484489
AP2M1	28.686	12.344	-1.21654	1.00391e-06	0.00117207
UCHL1	17.254	4.65	-1.89163	0.00104947	0.0409546
IL22RA2	0.178	0.008	-4.47573	0.000674948	0.0334754
ALOX5AP	5.028	1.848	-1.44402	0.00184295	0.0499553
DDO	10.764	22.886	1.08825	3.46295e-05	0.0102913
XKRX	8.508	4.056	-1.06876	0.000483677	0.0315613
TLR1B	3.102	0.798	-1.95874	0.000303092	0.026039
SLC24A4	1.186	0.402	-1.56084	0.000119923	0.0171419
LOC776173	1.692	0.476	-1.8297	0.00114578	0.0418503
TARP	6.28	2.458	-1.35328	0.00122038	0.0426599
DCLK3	2.164	0.692	-1.64486	0.00140422	0.044673
COX2	2429.6	6280.1	1.37007	2.68573e-05	0.00984674
ND1	1662	3551.92	1.09568	0.000526057	0.0325072
COX3	4057.04	8156.78	1.00757	0.000575568	0.0327441
ND3	24.146	62.7	1.37668	0.000415873	0.0299447
COX1	3392.35	6933.67	1.03134	0.000744799	0.0349075
CYTB	592.66	2002.1	1.75623	1.21753e-05	0.00686224
ND5	596.624	1425.18	1.25625	8.85947e-05	0.0148157
ND4	304.294	975.686	1.68095	2.95278e-05	0.0100548
ND4L	93.208	227.726	1.28877	0.000295875	0.026039
ND2	317.974	1088.44	1.77528	4.23199e-05	0.0120761
ATP6	790.604	2146.72	1.44111	0.000111842	0.0166407
XLOC_001025	1.626	0.266	-2.61183	0.000349689	0.0278709
XLOC_003055	16.192	2.644	-2.61449	0.000178032	0.0206379
XLOC_009075	0.364	2.106	2.5325	4.09542e-07	0.000608542
XLOC_017422	3.044	0.97	-1.64991	0.000241218	0.0238073
XLOC_018396	0.708	0.186	-1.92845	0.00114155	0.0418503
