# Supplementary material for: Identification of key genes and pathways associated with feed efficiency of native chickens based on transcriptome data via bioinformatics analysis
Source: BMC Genomics. 2020 Apr 9;21:292. doi: 10.1186/s12864-020-6713-y (PMC7146967; doi:10.1186/s12864-020-6713-y)
Supplement: Supplementary file 3 — Additional file 3: Table S3. All enriched GO terms of differentially expressed genes in breast muscle between the HRFI and LRFI groups [file 12864_2020_6713_MOESM3_ESM.xlsx]

## Sheet: All enriched GO term
Table S3 All enriched GO terms of differentially expressed genes in breast muscle between the HRFI and LRFI groups
GO ID	Description	Count	B-H P-value	Genes
Cellular Component
GO:0044459	Plasma membrane part	27	1.60154e-06	BLB2, TNFRSF4, THBS1, PTPRC, CD44, PLEK, CD3E, ITGB2, ITGA8, CD74, DMB2, TLR4, LCP1, TNFRSF18, ZAP70, MYO1G, ZNRF2, AQP4, MYOF, ICOS, ITGA4, VCAM1, YF5, FASLG, BLB1, PDPN, TLR2B
GO:0071944	Cell periphery	31	1.95269e-06	BLB2, TNFRSF4, THBS1, PTPRC, CD44, PLEK, CD3E, ITGB2, MYO1F, ITGA8, DSTN, ANXA1, CD74, DMB2, TLR4, LCP1, TNFRSF18, ZAP70, MYO1G, ZNRF2, AQP4, TRAF3, MYOF, ICOS, ITGA4, VCAM1, YF5, FASLG, BLB1, PDPN, TLR2B
GO:0005886	Plasma membrane	29	8.33162e-06	BLB2, TNFRSF4, THBS1, PTPRC, CD44, PLEK, CD3E, ITGB2, ITGA8, ANXA1, CD74, DMB2, TLR4, LCP1, TNFRSF18, ZAP70, MYO1G, ZNRF2, AQP4, TRAF3, MYOF, ICOS, ITGA4, VCAM1, YF5, FASLG, BLB1, PDPN, TLR2B
GO:0042611	MHC protein complex	5	0.0030399	BLB2, CD74, DMB2, YF5, BLB1
GO:0098797	Plasma membrane protein complex	8	0.0030399	BLB2, CD3E, ITGB2, CD74, DMB2, ITGA4, YF5, BLB1
GO:0031988	Membrane-bounded vesicle	54	0.00506756	CNN2, LOC100859737, THBS1, ACTR3, DDAH1, PTPRC, TNFRSF8, RFTN1, SPP1, ALDOC, CD44, KCNG2, CAPN2, LCAT, SMC2, ITGB2, ACTB, DSTN, ANXA1, CD74, MYO1E, PLCG2, CDHR2, CYFIP2, ARPC1B, SYNGR3, ASS1, LCP1, BTG2, MYO1G, ICA1, ZNRF2, TUBB6, LYN, TIAM2, MAN1A1, CPE, WDR1, CD82, LIPA, MYOF, ITGA4, VCAM1, EFHD1, SEPT2, IQGAP2, PDCD1LG2, OSTF1, DOCK2, FASLG, ARPC5, SLC1A4, AP2M1, UCHL1
GO:0031982	Vesicle	55	0.00506756	CNN2, LOC100859737, THBS1, ACTR3, DDAH1, PTPRC, TNFRSF8, RFTN1, SPP1, ALDOC, CD44, KCNG2, CAPN2, LCAT, SMC2, ITGB2, ACTB, DSTN, ANXA1, CD74, MYO1E, PLCG2, CDHR2, CYFIP2, ARPC1B, SYNGR3, ASS1, LCP1, BTG2, MYO1G, ICA1, ZNRF2, TUBB6, LYN, TIAM2, MAN1A1, CPE, WDR1, LOC423110, CD82, LIPA, MYOF, ITGA4, VCAM1, EFHD1, SEPT2, IQGAP2, PDCD1LG2, OSTF1, DOCK2, FASLG, ARPC5, SLC1A4, AP2M1, UCHL1
GO:0043235	Receptor complex	7	0.00506756	CD3E, ITGB2, CD74, ZAP70, TRAF3, ITGA4, TLR2B
GO:0042824	Mhc class i peptide loading complex	2	0.0107919	TAP1, TAP2
GO:0070161	Anchoring junction	14	0.0143294	CNN2, ACTR3, PTPRC, CD44, CAPN2, ITGA8, ACTB, ANXA1, MYO1E, ARPC1B, CORO1C, LCP1, ITGA4, ARPC5
GO:0005924	Cell-substrate adherens junction	13	0.0174734	CNN2, ACTR3, PTPRC, CD44, CAPN2, ITGA8, ACTB, ANXA1, ARPC1B, CORO1C, LCP1, ITGA4, ARPC5
GO:0044425	Membrane part	65	0.0174734	BLB2, TNFRSF4, THBS1, ST8SIA4, PTPRC, RFTN1, CD44, PLEK, ATP2A3, LFNG, KCNG2, CAPN2, CD3E, P2RY6, ITGB2, ITGA8, CD74, SLC7A6, ADCY7, CHST13, CDHR2, GPR146, SYNGR3, IL4R, TAPBP, DMB2, TLR4, SLC25A30, LCP1, WISP2, TNFRSF18, LAPTM5, ZAP70, MYO1G, C1GALT1, SLC4A7, ZNRF2, CCR2, AQP4, LYN, SLC22A3, EDA2R, CLIC2, CPE, MCUB, CD82, MYOF, ICOS, ITGA4, VCAM1, SLC30A2, SLC27A1, TAP1, TAP2, YF5, XCR1, FASLG, …
GO:0030055	Cell-substrate junction	13	0.0176056	CNN2, ACTR3, PTPRC, CD44, CAPN2, ITGA8, ACTB, ANXA1, ARPC1B, CORO1C, LCP1, ITGA4, ARPC5
GO:0005912	Adherens junction	13	0.0178327	CNN2, ACTR3, PTPRC, CD44, CAPN2, ITGA8, ACTB, ANXA1, ARPC1B, CORO1C, LCP1, ITGA4, ARPC5
GO:0098796	Membrane protein complex	14	0.0217877	BLB2, KCNG2, CD3E, ITGB2, CD74, DMB2, CLIC2, MCUB, ITGA4, TAP1, TAP2, YF5, BLB1, AP2M1
GO:0015629	Actin cytoskeleton	7	0.037567	ACTR3, MYO1F, MYO1E, LCP1, MYO9B, MYO1G, VCAM1
GO:0030054	Cell junction	17	0.0459233	CNN2, ACTR3, PTPRC, CD44, CAPN2, CD3E, ITGA8, ACTB, ANXA1, MYO1E, ARPC1B, CORO1C, LCP1, ZAP70, AQP4, ITGA4, ARPC5
Molecular Function
GO:0097367	Carbohydrate derivative binding	40	0.0210037	PIM1, LOC100859737, THBS1, EIF2AK2, ATP2A3, JAK3, SMC2, MYO1F, CAMKK2, RRAD, CIITA, ASS1, PRKX, PIK3CD, MOV10, MYO9B, MYO1G, TUBB6, LYN, BUB1, CMPK2, BLK, WEE1, KIF11, MAP2, STK17B, VCAM1, SEPT2, CTSS, TAP1, TAP2, TLR2B, ROR2, DCLK3
GO:0004713	Protein tyrosine kinase activity	7	0.0210037	JAK3, ZAP70, LYN, BLK, WEE1, VCAM1, ROR2
GO:0005515	Protein binding	75	0.0340118	CNN2, PIM1, LOC100859737, THBS1, ARNTL, SLIT3, ACTR3, ANKRD1, PTPRC, SPP1, BCHE, ALDOC, CCL1, ANGPT2, PLEK, SPI1, IKZF1, CD3E, LCAT, SMC2, ITGB2, LECT2, ACTB, ANXA1, CD74, MYO1E, HDGFRP3, ARPC1B, SYNGR3, CORO1C, CARD8, TPRN, KPNA2, LCP1, PER3, MYO9B, MYO1G, ICA1, ATF3, FBXO5, CCNC, CD109, MARCH1, CPE, WDR1, LOC423110, CHKA, TRAF3, GMFB, KIF11, MAP2, STAT1, ITGA4, KYNU, ASPM, SEPT2, CTSS, SLC27A1,…
GO:0046977	Tap binding	2	0.0340118	TAP1, TAP2
GO:0003779	Actin binding	7	0.0341179	ACTR3, MYO1E, ARPC1B, CORO1C, LCP1, IQGAP2, ARPC5
GO:0008092	Cytoskeletal protein binding	16	0.0424067	CNN2, ANKRD1, ACTB, MYO9B, MYO1G, WDR1, KIF11, MAP2, RGS14
GO:0016641	Oxidoreductase activity, acting on the ch-nh2 group of donors, oxygen as acceptor	2	0.0442918	VCAM1, DDO
GO:0005102	Receptor binding	19	0.0442918	THBS1, ARNTL, SLIT3, SPP1, CCL1, ANGPT2, CD74, HDGFRP3, MARCH1, CPE, TRAF3, STAT1, DOCK2, TAP1, TAP2, FASLG, ROR2, UCHL1
GO:0001883	Purine nucleoside binding	34	0.0442918	PIM1, LOC100859737, ACTR3, EIF2AK2, ATP2A3, JAK3, SMC2, MYO1F, CAMKK2, ACTB, MYO1E, RRAD, CIITA, ASS1, PRKX, PIK3CD, MOV10, ZAP70, MYO9B, MYO1G, TUBB6, LYN, BUB1, CMPK2, BLK, WEE1, KIF11, STK17B, VCAM1, SEPT2, TAP1, TAP2, ROR2, DCLK3
GO:0032549	Ribonucleoside binding	34	0.0442918	PIM1, LOC100859737, ACTR3, EIF2AK2, ATP2A3, JAK3, SMC2, MYO1F, CAMKK2, ACTB, MYO1E, RRAD, CIITA, ASS1, PRKX, PIK3CD, MOV10, ZAP70, MYO9B, MYO1G, TUBB6, LYN, BUB1, CMPK2, BLK, WEE1, KIF11, STK17B, VCAM1, SEPT2, TAP1, TAP2, ROR2, DCLK3
GO:0032550	Purine ribonucleoside binding	34	0.0442918	PIM1, LOC100859737, ACTR3, EIF2AK2, ATP2A3, JAK3, SMC2, MYO1F, CAMKK2, ACTB, MYO1E, RRAD, CIITA, ASS1, PRKX, PIK3CD, MOV10, ZAP70, MYO9B, MYO1G, TUBB6, LYN, BUB1, CMPK2, BLK, WEE1, KIF11, STK17B, VCAM1, SEPT2, TAP1, TAP2, ROR2, DCLK3
GO:0001882	Nucleoside binding	34	0.0442918	PIM1, LOC100859737, ACTR3, EIF2AK2, ATP2A3, JAK3, SMC2, MYO1F, CAMKK2, ACTB, MYO1E, RRAD, CIITA, ASS1, PRKX, PIK3CD, MOV10, ZAP70, MYO9B, MYO1G, TUBB6, LYN, BUB1, CMPK2, BLK, WEE1, KIF11, STK17B, VCAM1, SEPT2, TAP1, TAP2, ROR2, DCLK3
Biological Process
GO:0002376	Immune system process	48	9.94925e-13	BLK, MARCH1, TRAF3, ITGA4, CTSS, DOCK2, TAP1, TAP2, YF5, FASLG, ARPC5, BLB1, TLR2B, TLR1B
GO:0002682	Regulation of immune system process	30	1.73327e-07	CNN2, BLB2, ACTR3, IL16, PTPRC, RFTN1, SPP1, CCL1, JAK3, SPI1, IKZF1, CD3E, ITGB2, MYO1F, IRF1, LECT2, ACTB, ANXA1, CD74, MYO1E, PLCG2, CYFIP2, TAPBP, DMB2, TLR4, LCP1, PREX1, NFATC2, PIK3CD, ZAP70, MYO9B, MYO1G, AQP4, LYN, THBS1, ACTR3, PTPRC, RFTN1, EIF2AK2, JAK3, IKZF1, CD3E, IRF1, ACTB, ANXA1, CD74, PLCG2, CYFIP2, IL4R, TLR4, NFATC2, RASSF2, ZAP70, MYO1G, CCR2, CD83, LYN, DUSP10, TRAF3, VCAM1…
GO:0050776	Regulation of immune response	21	1.98714e-07	ACTR3, PTPRC, RFTN1, JAK3, CD3E, IRF1, ACTB, CD74, PLCG2, CYFIP2, IL4R, TLR4, NFATC2, ZAP70, MYO1G, LYN, DUSP10, TRAF3, ARPC5, TLR2B, TLR1B
GO:0048583	Regulation of response to stimulus	56	6.25735e-07	THBS1, ARNTL, SLIT3, ACTR3,C38:E386, ANKRD1, PTPRC, RFTN1, EIF2AK2, SOCS3, ANGPT2, CD44, PLEK, LFNG, JAK3, CD3E, NR1D2, MYO1F, ITGA8, IRF1, ACTB, CD74, PLCG2, CYFIP2, IL4R, CARD8, TLR4, TRIM25, CRLF3, NFATC2, PER3, RASSF2, ZAP70, MYO1G, CCR2, AOAH, LYN, DUSP10, PDE10A, CD109, EDA2R, CLIC2, TRAF3, MYOF, STAT1, ASPM, CTSS, FASLG, ARPC5, CYR61, TLR2B, RGS14, ROR2, UCHL1, IL22RA2, TLR1B
GO:0002684	Positive regulation of immune system process	21	1.5255e-06	THBS1, ACTR3, PTPRC, RFTN1, IKZF1, CD3E, ACTB, ANXA1, CD74, PLCG2, CYFIP2, IL4R, TLR4, NFATC2, ZAP70, MYO1G, CCR2, TRAF3, ARPC5, TLR2B, TLR1B
GO:0002764	Immune response-regulating signaling pathway	15	1.5255e-06	ACTR3, RFTN1, CD3E, ACTB, PLCG2, CYFIP2, TLR4, NFATC2, ZAP70, MYO1G, LYN, TRAF3, ARPC5, TLR2B, TLR1B
GO:0050896	Response to stimulus	92	1.83498e-06	CNN2, LOC100859737, TNFRSF4, THBS1, ARNTL, SLIT3, ACTR3, ANKRD1, PTPRC, TNFRSF8, RFTN1, EIF2AK2, SPP1, SOCS3, CITED4, CCL1, ANGPT2, CD44, PLEK, JAK3, CAPN2, CD3E, P2RY6, NR1D2, ITGB2, MYO1F, IRF1, CD3D, ACTB, ANXA1, CD74, MYO1E, ADCY7, RRAD, PLCG2, CYFIP2, GPR146, IL4R, CIITA, TAPBP, ASS1, TLR4, TRIM25, LCP1, WISP2, PREX1, NFATC2, PIK3CD, RASSF2, BTG2, ZAP70, MYO9B, MYO1G, CCR2, CD83, NR4A3, AQP4…
GO:0050778	Positive regulation of immune response	16	2.4001e-06	ACTR3, PTPRC, RFTN1, CD3E, ACTB, PLCG2, CYFIP2, IL4R, TLR4, NFATC2, ZAP70, MYO1G, TRAF3, ARPC5, TLR2B, TLR1B
GO:0002768	Immune response-regulating cell surface receptor signaling pathway	12	2.4001e-06	ACTR3, RFTN1, CD3E, ACTB, PLCG2, CYFIP2, NFATC2, ZAP70, MYO1G, LYN, ARPC5, TLR2B
GO:0002757	Immune response-activating signal transduction	14	2.4001e-06	ACTR3, RFTN1, CD3E, ACTB, PLCG2, CYFIP2, TLR4, NFATC2, ZAP70, MYO1G, TRAF3, ARPC5, TLR2B, TLR1B
GO:0002429	Immune response-activating cell surface receptor signaling pathway	11	2.64381e-06	ACTR3, RFTN1, CD3E, ACTB, PLCG2, CYFIP2, NFATC2, ZAP70, MYO1G, ARPC5, TLR2B
GO:0002253	Activation of immune response	14	4.00075e-06	ACTR3, RFTN1, CD3E, ACTB, PLCG2, CYFIP2, TLR4, NFATC2, ZAP70, MYO1G, TRAF3, ARPC5, TLR2B, TLR1B
GO:0010033	Response to organic substance	37	4.00075e-06	LOC100859737, TNFRSF4, THBS1, SLIT3, ACTR3, ANKRD1, RFTN1, EIF2AK2, SPP1, CITED4, CD44, JAK3, CAPN2, NR1D2, IRF1, ANXA1, ADCY7, PLCG2, CIITA, TLR4, CCR2, CD83, NR4A3, AQP4, LYN, DUSP10, CMPK2, TRAF3, MAP2, STAT1, RFTN2, KYNU, CTSS, SLC27A1, XCR1, TLR2B, TLR1B
GO:0048584	Positive regulation of response to stimulus	26	2.11248e-05	THBS1, ARNTL, ACTR3, IL16, PTPRC, RFTN1, CD44, CD3E, ACTB, CD74, PLCG2, CYFIP2, IL4R, TLR4, NFATC2, ZAP70, MYO1G, CCR2, EDA2R, TRAF3, ASPM, CTSS, ARPC5, TLR2B, ROR2, TLR1B
GO:0050865	Regulation of cell activation	15	3.39318e-05	THBS1, PTPRC, PLEK, IKZF1, CD3E, IRF1, CD74, IL4R, TLR4, NFATC2, ZAP70, CD83, LYN, VCAM1, PDCD1LG2
GO:0007166	Cell surface receptor signaling pathway	41	3.85182e-05	TNFRSF4, ACTR3, PTPRC, RFTN1, ANGPT2, CD44, JAK3, CD3E, P2RY6, ITGB2, IRF1, ACTB, MYO1E, PLCG2, CYFIP2, GPR146, IL4R, TLR4, WISP2, PREX1, NFATC2, RASSF2, ZAP70, MYO1G, CCR2, LYN, CCNC, BLK, CPE, TRAF3, ACSL5, STAT1, ITGA4, VCAM1, SEPT2, XCR1, FASLG, ARPC5, TLR2B, ROR2, IL22RA2
GO:0030155	Regulation of cell adhesion	17	3.85182e-05	THBS1, PTPRC, SPP1, ANGPT2, CD44, JAK3, IKZF1, CD3E, IRF1, CD74, ASS1, ZAP70, CD83, LYN, VCAM1, PDCD1LG2, CYR61
GO:0048518	Positive regulation of biological process	55	4.52172e-05	THBS1, ARNTL, ACTR3, IL16, DDAH1, PTPRC, TNFRSF8, RFTN1, EIF2AK2, CD44, PLEK, IKZF1, CD3E, ITGA8, IRF1, ACTB, ANXA1, CD74, ADCY7, PLCG2, CYFIP2, ARPC1B, IL4R, CARD8, ASS1, TLR4, TRIM25, PREX1, NFATC2, BTG2, ZAP70, MYO1G, CCR2, CD83, LPCAT1, NR4A3, LYN, FOSL2, BLK, EDA2R, TRAF3, STK17B, ASPM, SLC30A2, CTSS, SLC27A1, IQGAP2, DOCK2, FASLG, ARPC5, CYR61, PDPN, TLR2B, ROR2, TLR1B
GO:0002694	Regulation of leukocyte activation	14	5.29568e-05	THBS1, PTPRC, IKZF1, CD3E, IRF1, CD74, IL4R, TLR4, NFATC2, ZAP70, CD83, LYN, VCAM1, PDCD1LG2
GO:0043383	Negative T cell selection	5	6.17355e-05	PTPRC, CD3E, CD74, ZAP70, DOCK2
GO:0080134	Regulation of response to stress	22	7.26782e-05	THBS1, ARNTL, ANKRD1, RFTN1, EIF2AK2, SOCS3, CD44, PLEK, NR1D2, MYO1F, IRF1, CD74, TLR4, AOAH, LYN, DUSP10, EDA2R, TRAF3, CTSS, TLR2B, IL22RA2, TLR1B
GO:0001817	Regulation of cytokine production	17	7.26782e-05	TNFRSF4, THBS1, TNFRSF8, EIF2AK2, JAK3, CD3E, IRF1, ANXA1, CD74, IL4R, CARD8, TLR4, CD83, LYN, TRAF3, TLR2B, TLR1B
GO:1903557	Positive regulation of tumor necrosis factor superfamily cytokine production	4	9.82312e-05	THBS1, TNFRSF8, TLR4, TLR2B
GO:0034110	Regulation of homotypic cell-cell adhesion	11	0.000129891	PTPRC, CD44, JAK3, IKZF1, CD3E, IRF1, CD74, ZAP70, CD83, VCAM1, PDCD1LG2
GO:0009605	Response to external stimulus	26	0.000196097	CNN2, SLIT3, ACTR3, ANKRD1, TNFRSF8, EIF2AK2, SPP1, CCL1, ITGB2, MYO1F, IRF1, ACTB, PLCG2, IL4R, TLR4, PREX1, MYO9B, NR4A3, DUSP10, CMPK2, STAT1, TNFAIP8, TAP2, ARPC5, TLR2B, TLR1B
GO:0042221	Response to chemical	45	0.000215342	LOC100859737, TNFRSF4, THBS1, SLIT3, ACTR3, ANKRD1, RFTN1, EIF2AK2, SPP1, CITED4, CCL1, CD44, JAK3, CAPN2, NR1D2, ITGB2, IRF1, ACTB, ANXA1, ADCY7, PLCG2, CIITA, TLR4, PREX1, NFATC2, MYO9B, CCR2, CD83, NR4A3, AQP4, LYN, DUSP10, CMPK2, TRAF3, MAP2, STAT1, RFTN2, KYNU, CTSS, SLC27A1, DOCK2, XCR1, ARPC5, TLR2B, TLR1B
GO:0045321	Leukocyte activation	15	0.000249977	PTPRC, JAK3, SPI1, CD3E, MYO1F, IRF1, ANXA1, CD74, PLCG2, TLR4, LCP1, PREX1, PIK3CD, ZAP70, DOCK2
GO:0006952	Defense response	14	0.000252652	TNFRSF4, THBS1, ACTR3, MYO1F, ACTB, CYFIP2, TLR4, TRIM25, CCR2, AQP4, LIPA, TNFAIP8, ARPC5, TLR2B
GO:0002431	Fc receptor mediated stimulatory signaling pathway	5	0.000252652	ACTR3, ACTB, CYFIP2, MYO1G, ARPC5
GO:0022407	Regulation of cell-cell adhesion	12	0.000296368	PTPRC, CD44, JAK3, IKZF1, CD3E, IRF1, CD74, ASS1, ZAP70, CD83, VCAM1, PDCD1LG2
GO:0046649	Lymphocyte activation	13	0.000305499	PTPRC, JAK3, CD3E, IRF1, ANXA1, CD74, PLCG2, TLR4, LCP1, PREX1, PIK3CD, ZAP70, DOCK2
GO:0051249	Regulation of lymphocyte activation	12	0.000306982	PTPRC, IKZF1, CD3E, IRF1, CD74, TLR4, NFATC2, ZAP70, CD83, LYN, VCAM1, PDCD1LG2
GO:0007155	Cell adhesion	20	0.000365053	PTPRC, CD44, CD3E, ITGB2, MYO1F, ITGA8, IRF1, ANXA1, CD74, CDHR2, CYFIP2, PRKX, PREX1, ZAP70, MYO1G, ITGA4, VCAM1, DOCK2, CYR61, PDPN
GO:0007165	Signal transduction	57	0.000410678	TNFRSF4, ACTR3, PTPRC, RFTN1, SOCS3, ANGPT2, CD44, PLEK, JAK3, CD3E, P2RY6, NR1D2, ITGB2, IRF1, CD3D, ACTB, MYO1E, ADCY7, RRAD, PLCG2, CYFIP2, GPR146, IL4R, TLR4, LCP1, WISP2, PREX1, NFATC2, PIK3CD, RASSF2, ZAP70, MYO1G, CCR2, NR4A3, LYN, BUB1, PDE10A, CCNC, BLK, EDA2R, CPE, TRAF3, ACSL5, STAT1, STK17B, ITGA4, VCAM1, SEPT2, SLC27A1, IQGAP2, XCR1, FASLG, ARPC5, TLR2B, ROR2, IL22RA2, TLR1B
GO:0001819	Positive regulation of cytokine production	12	0.000443674	THBS1, TNFRSF8, EIF2AK2, CD3E, IRF1, CD74, IL4R, CARD8, TLR4, CD83, TLR2B, TLR1B
GO:0098602	Single organism cell adhesion	13	0.000443674	PTPRC, CD44, CD3E, ITGB2, IRF1, ANXA1, CD74, CYFIP2, ZAP70, ITGA4, DOCK2, CYR61, PDPN
GO:0006955	Immune response	10	0.000595808	PTPRC, RFTN1, MYO1F, CD74, TLR4, LCP1, AQP4, BLK, CTSS, TLR1B
GO:0031347	Regulation of defense response	14	0.000667526	RFTN1, SOCS3, NR1D2, MYO1F, IRF1, TLR4, AOAH, LYN, DUSP10, TRAF3, CTSS, TLR2B, IL22RA2, TLR1B
GO:0050789	Regulation of biological process	124	0.000764058	CNN2, PIM1, TNFRSF4, THBS1, ARNTL, SLIT3, ACTR3, IL16, DDAH1, ANKRD1, PTPRC, TNFRSF8, RFTN1, EIF2AK2, SPP1, SOCS3, CITED4, ANGPT2, CD44, PLEK, LFNG, JAK3, SPI1, CAPN2, IKZF1, CD3E, P2RY6, NR1D2, LCAT, ITGB2, MYO1F, ITGA8, IRF1, CD3D, ACTB, DSTN, ANXA1, CD74, MYO1E, OSGIN1, ADCY7, RRAD, PLCG2, CDHR2, CYFIP2, GPR146, ARPC1B, SYNGR3, IL4R, CIITA, CARD8, ASS1, TLR4, PIK3R5, TRIM25, CRLF3, PRKX, LCP1,…
GO:0065007	Biological regulation	128	0.000787268	CNN2, PIM1, TNFRSF4, THBS1, ARNTL, SLIT3, ACTR3, IL16, DDAH1, ANKRD1, PTPRC, TNFRSF8, RFTN1, EIF2AK2, SPP1, SOCS3, CITED4, ANGPT2, CD44, PLEK, LFNG, JAK3, SPI1, CAPN2, IKZF1, CD3E, P2RY6, NR1D2, LCAT, ITGB2, MYO1F, ITGA8, IRF1, CD3D, ACTB, DSTN, ANXA1, CD74, MYO1E, OSGIN1, ADCY7, RRAD, PLCG2, CDHR2, CYFIP2, GPR146, ARPC1B, SYNGR3, IL4R, CIITA, CARD8, ASS1, TLR4, PIK3R5, TRIM25, CRLF3, PRKX, LCP1,…
GO:0050670	Regulation of lymphocyte proliferation	9	0.000787268	PTPRC, CD3E, CD74, TLR4, NFATC2, ZAP70, LYN, VCAM1, PDCD1LG2
GO:0034097	Response to cytokine	13	0.000787268	LOC100859737, TNFRSF4, ANKRD1, EIF2AK2, JAK3, IRF1, CIITA, CCR2, AQP4, TRAF3, STAT1, KYNU, XCR1
GO:0001775	Cell activation	16	0.000793692	PTPRC, JAK3, SPI1, CD3E, MYO1F, IRF1, ACTB, ANXA1, CD74, PLCG2, TLR4, LCP1, PREX1, PIK3CD, ZAP70, DOCK2
GO:0051716	Cellular response to stimulus	64	0.000793692	TNFRSF4, THBS1, ARNTL, ACTR3, ANKRD1, PTPRC, RFTN1, SPP1, SOCS3, ANGPT2, CD44, PLEK, JAK3, CD3E, P2RY6, NR1D2, ITGB2, IRF1, CD3D, ACTB, MYO1E, ADCY7, RRAD, PLCG2, CYFIP2, GPR146, IL4R, TLR4, LCP1, WISP2, PREX1, NFATC2, PIK3CD, RASSF2, BTG2, ZAP70, MYO9B, MYO1G, CCR2, NR4A3, LYN, BUB1, PDE10A, CCNC, BLK, EDA2R, CPE, TRAF3, ACSL5, STAT1, STK17B, ITGA4, VCAM1, SEPT2, CTSS, SLC27A1, IQGAP2, XCR1, FAS…
GO:0070665	Positive regulation of leukocyte proliferation	5	0.000831739	PTPRC, CD3E, TLR4, ZAP70, LYN
GO:0050794	Regulation of cellular process	112	0.00088041	CNN2, PIM1, TNFRSF4, THBS1, ARNTL, SLIT3, ACTR3, DDAH1, ANKRD1, PTPRC, TNFRSF8, RFTN1, EIF2AK2, SPP1, SOCS3, CITED4, ANGPT2, CD44, PLEK, LFNG, JAK3, SPI1, CAPN2, IKZF1, CD3E, P2RY6, NR1D2, ITGB2, MYO1F, ITGA8, IRF1, CD3D, ACTB, DSTN, ANXA1, CD74, MYO1E, OSGIN1, ADCY7, RRAD, PLCG2, CDHR2, CYFIP2, GPR146, ARPC1B, IL4R, CIITA, CARD8, ASS1, TLR4, PIK3R5, TRIM25, CRLF3, PRKX, LCP1, WISP2, PREX1, NFATC…
GO:0050863	Regulation of t cell activation	9	0.000977637	PTPRC, IKZF1, CD3E, IRF1, CD74, ZAP70, CD83, VCAM1, PDCD1LG2
GO:1903037	Regulation of leukocyte cell-cell adhesion	9	0.000977637	PTPRC, IKZF1, CD3E, IRF1, CD74, ZAP70, CD83, VCAM1, PDCD1LG2
GO:0023052	Signaling	57	0.00102935	TNFRSF4, ACTR3, PTPRC, RFTN1, SOCS3, ANGPT2, CD44, PLEK, JAK3, CD3E, P2RY6, NR1D2, ITGB2, IRF1, CD3D, ACTB, MYO1E, ADCY7, RRAD, PLCG2, CYFIP2, GPR146, IL4R, TLR4, LCP1, WISP2, PREX1, NFATC2, PIK3CD, RASSF2, ZAP70, MYO1G, CCR2, NR4A3, LYN, BUB1, PDE10A, CCNC, BLK, EDA2R, CPE, TRAF3, ACSL5, STAT1, STK17B, ITGA4, VCAM1, SEPT2, SLC27A1, IQGAP2, XCR1, FASLG, ARPC5, TLR2B, ROR2, IL22RA2, TLR1B
GO:0044700	Single organism signaling	57	0.00102935	TNFRSF4, ACTR3, PTPRC, RFTN1, SOCS3, ANGPT2, CD44, PLEK, JAK3, CD3E, P2RY6, NR1D2, ITGB2, IRF1, CD3D, ACTB, MYO1E, ADCY7, RRAD, PLCG2, CYFIP2, GPR146, IL4R, TLR4, LCP1, WISP2, PREX1, NFATC2, PIK3CD, RASSF2, ZAP70, MYO1G, CCR2, NR4A3, LYN, BUB1, PDE10A, CCNC, BLK, EDA2R, CPE, TRAF3, ACSL5, STAT1, STK17B, ITGA4, VCAM1, SEPT2, SLC27A1, IQGAP2, XCR1, FASLG, ARPC5, TLR2B, ROR2, IL22RA2, TLR1B
GO:0007159	Leukocyte cell-cell adhesion	9	0.00113903	PTPRC, CD44, CD3E, IRF1, ANXA1, CD74, ZAP70, ITGA4, DOCK2
GO:0032944	Regulation of mononuclear cell proliferation	9	0.00113903	PTPRC, CD3E, CD74, TLR4, NFATC2, ZAP70, LYN, VCAM1, PDCD1LG2
GO:0070663	Regulation of leukocyte proliferation	9	0.0012517	PTPRC, CD3E, CD74, TLR4, NFATC2, ZAP70, LYN, VCAM1, PDCD1LG2
GO:0045058	T cell selection	5	0.00130854	PTPRC, CD3E, CD74, ZAP70, DOCK2
GO:0032760	Positive regulation of tumor necrosis factor production	3	0.00142289	THBS1, TLR4, TLR2B
GO:0007154	Cell communication	57	0.00164202	TNFRSF4, ACTR3, PTPRC, RFTN1, SOCS3, ANGPT2, CD44, PLEK, JAK3, CD3E, P2RY6, NR1D2, ITGB2, IRF1, CD3D, ACTB, MYO1E, ADCY7, RRAD, PLCG2, CYFIP2, GPR146, IL4R, TLR4, LCP1, WISP2, PREX1, NFATC2, PIK3CD, RASSF2, ZAP70, MYO1G, CCR2, NR4A3, LYN, BUB1, PDE10A, CCNC, BLK, EDA2R, CPE, TRAF3, ACSL5, STAT1, STK17B, ITGA4, VCAM1, SEPT2, SLC27A1, IQGAP2, XCR1, FASLG, ARPC5, TLR2B, ROR2, IL22RA2, TLR1B
GO:0002521	Leukocyte differentiation	11	0.00176084	PTPRC, JAK3, SPI1, CD3E, LECT2, ANXA1, CD74, PLCG2, PREX1, ZAP70, DOCK2
GO:0051240	Positive regulation of multicellular organismal process	16	0.00216252	THBS1, PTPRC, TNFRSF8, EIF2AK2, IKZF1, CD3E, IRF1, CD74, IL4R, CARD8, TLR4, ZAP70, CD83, ASPM, TLR2B, TLR1B
GO:1902531	Regulation of intracellular signal transduction	25	0.00216252	THBS1, ARNTL, ANKRD1, EIF2AK2, CD44, CD3E, CD74, CARD8, TLR4, TRIM25, CRLF3, RASSF2, ZAP70, LYN, DUSP10, PDE10A, EDA2R, CLIC2, STAT1, FASLG, CYR61, TLR2B, RGS14, UCHL1, IL22RA2
GO:0045580	Regulation of T cell differentiation	6	0.00218745	PTPRC, IKZF1, IRF1, CD74, ZAP70, CD83
GO:0043368	Positive T cell selection	4	0.00218745	PTPRC, CD74, ZAP70, DOCK2
GO:0009617	Response to bacterium	11	0.00221132	ANKRD1, MYO1F, PLCG2, TLR4, DUSP10, CMPK2, STAT1, TNFAIP8, TAP2, TLR2B, TLR1B
GO:0030098	Lymphocyte differentiation	9	0.00221132	PTPRC, JAK3, CD3E, ANXA1, CD74, PLCG2, PREX1, ZAP70, DOCK2
GO:0016337	Single organismal cell-cell adhesion	10	0.00227838	PTPRC, CD44, CD3E, ITGB2, IRF1, ANXA1, CD74, ZAP70, ITGA4, DOCK2
GO:0044763	Single-organism cellular process	121	0.00230945	CNN2, LOC100859737, TNFRSF4, THBS1, ARNTL, SLIT3, ACTR3, IL16, DDAH1, PTPRC, RFTN1, SPP1, SOCS3, ALDOC, ANGPT2, CD44, PLEK, LFNG, JAK3, SPI1, KCNG2, CAPN2, IKZF1, BFSP1, CD3E, P2RY6, NR1D2, LCAT, SMC2, ITGB2, MYO1F, ITGA8, IRF1, LECT2, CD3D, ACTB, DSTN, ANXA1, CD74, MYO1E, ADCY7, RRAD, PLCG2, FANCA, CYFIP2, GPR146, ARPC1B, IL4R, CARD8, ASS1, TLR4, PRKX, LCP1, TMEM123, WISP2, PREX1, NFATC2, PIK3CD…
GO:0022610	Biological adhesion	20	0.00230945	PTPRC, CD44, CD3E, ITGB2, MYO1F, ITGA8, IRF1, ANXA1, CD74, CDHR2, CYFIP2, PRKX, PREX1, ZAP70, MYO1G, ITGA4, VCAM1, DOCK2, CYR61, PDPN
GO:0070887	Cellular response to chemical stimulus	18	0.00230945	TNFRSF4, THBS1, ANKRD1, SPP1, CD44, JAK3, NR1D2, ITGB2, IRF1, PREX1, MYO9B, CCR2, NR4A3, TRAF3, STAT1, CTSS, SLC27A1, XCR1
GO:0034109	Homotypic cell-cell adhesion	8	0.00230945	PTPRC, CD44, CD3E, IRF1, ANXA1, CD74, ZAP70, DOCK2
GO:0070486	Leukocyte aggregation	8	0.00230945	PTPRC, CD44, CD3E, IRF1, ANXA1, CD74, ZAP70, DOCK2
GO:0019221	Cytokine-mediated signaling pathway	7	0.00292705	TNFRSF4, JAK3, IRF1, CCR2, TRAF3, STAT1, XCR1
GO:0050900	Leukocyte migration	7	0.00328991	IL16, SPP1, ITGB2, PREX1, MYO9B, MYO1G, ITGA4
GO:0051707	Response to other organism	13	0.00330386	ANKRD1, EIF2AK2, MYO1F, PLCG2, IL4R, TLR4, DUSP10, CMPK2, STAT1, TNFAIP8, TAP2, TLR2B, TLR1B
GO:1903706	Regulation of hemopoiesis	9	0.00338345	PTPRC, EIF2AK2, IKZF1, IRF1, CD74, RASSF2, ZAP70, CD83, LYN
GO:0030838	Positive regulation of actin filament polymerization	4	0.00366612	ACTR3, ARPC1B, IQGAP2, ARPC5
GO:0032273	Positive regulation of protein polymerization	4	0.00366612	ACTR3, ARPC1B, IQGAP2, ARPC5
GO:0045010	Actin nucleation	4	0.00366612	ACTR3, ARPC1B, IQGAP2, ARPC5
GO:0043207	Response to external biotic stimulus	13	0.00368898	ANKRD1, EIF2AK2, MYO1F, PLCG2, IL4R, TLR4, DUSP10, CMPK2, STAT1, TNFAIP8, TAP2, TLR2B, TLR1B
GO:0071345	Cellular response to cytokine stimulus	7	0.00383103	TNFRSF4, JAK3, IRF1, CCR2, TRAF3, STAT1, XCR1
GO:0002696	Positive regulation of leukocyte activation	6	0.00383103	THBS1, PTPRC, IKZF1, CD3E, IL4R, ZAP70
GO:0050867	Positive regulation of cell activation	6	0.00383103	THBS1, PTPRC, IKZF1, CD3E, IL4R, ZAP70
GO:0009607	Response to biotic stimulus	13	0.00416953	ANKRD1, EIF2AK2, MYO1F, PLCG2, IL4R, TLR4, DUSP10, CMPK2, STAT1, TNFAIP8, TAP2, TLR2B, TLR1B
GO:0019882	Antigen processing and presentation	6	0.0043528	CD74, TAPBP, MARCH1, TAP1, TAP2, YF5
GO:0009595	Detection of biotic stimulus	3	0.00440648	TLR4, TLR2B, TLR1B
GO:0032490	Detection of molecule of bacterial origin	3	0.00440648	TLR4, TLR2B, TLR1B
GO:0098581	Detection of external biotic stimulus	3	0.00440648	TLR4, TLR2B, TLR1B
GO:0046165	Alcohol biosynthetic process	4	0.00440648	LCAT, LPCAT1, CHKA, SLC27A1
GO:0034112	Positive regulation of homotypic cell-cell adhesion	5	0.00440648	PTPRC, CD44, IKZF1, CD3E, ZAP70
GO:0006468	Protein phosphorylation	11	0.00526321	EIF2AK2, JAK3, CAMKK2, TLR4, PRKX, ZAP70, BLK, WEE1, VCAM1, TLR2B, ROR2
GO:0002683	Negative regulation of immune system process	8	0.00551248	THBS1, PTPRC, JAK3, IRF1, CD74, IL4R, LYN
GO:0032946	Positive regulation of mononuclear cell proliferation	4	0.00551248	PTPRC, CD3E, TLR4, ZAP70
GO:0045017	Glycerolipid biosynthetic process	4	0.00551248	PLCG2, LPCAT1, CHKA, SLC27A1
GO:0046474	Glycerophospholipid biosynthetic process	4	0.00551248	PLCG2, LPCAT1, CHKA, SLC27A1
GO:1901617	Organic hydroxy compound biosynthetic process	4	0.00551248	LCAT, LPCAT1, CHKA, SLC27A1
GO:0031334	Positive regulation of protein complex assembly	5	0.00596534	ACTR3, PLEK, ARPC1B, IQGAP2, ARPC5
GO:0002237	Response to molecule of bacterial origin	8	0.00630008	ANKRD1, PLCG2, TLR4, DUSP10, CMPK2, STAT1, TLR2B, TLR1B
GO:0045619	Regulation of lymphocyte differentiation	6	0.006536	PTPRC, IKZF1, IRF1, CD74, ZAP70, CD83
GO:0010935	Regulation of macrophage cytokine production	3	0.00669927	CD74, TLR4, TLR2B
GO:0030888	Regulation of b cell proliferation	5	0.00683442	PTPRC, CD74, TLR4, NFATC2, LYN
GO:0051239	Regulation of multicellular organismal process	32	0.00686566	TNFRSF4, THBS1, ARNTL, DDAH1, PTPRC, TNFRSF8, EIF2AK2, ANGPT2, PLEK, JAK3, IKZF1, CD3E, IRF1, ANXA1, CD74, IL4R, CARD8, TLR4, PRKX, PER3, RASSF2, ZAP70, CD83, LYN, CD109, TRAF3, STAT1, ASPM, SLC27A1, FASLG, TLR2B, TLR1B
GO:1902105	Regulation of leukocyte differentiation	8	0.00715149	PTPRC, IKZF1, IRF1, CD74, RASSF2, ZAP70, CD83, LYN
GO:0009966	Regulation of signal transduction	36	0.0071814	THBS1, ARNTL, SLIT3, ANKRD1, PTPRC, EIF2AK2, SOCS3, CD44, PLEK, LFNG, CD3E, ITGA8, IRF1, CD74, CARD8, TLR4, TRIM25, CRLF3, RASSF2, ZAP70, LYN, DUSP10, PDE10A, CD109, EDA2R, CLIC2, MYOF, STAT1, ASPM, FASLG, CYR61, TLR2B, RGS14, ROR2, UCHL1, IL22RA2
GO:0001818	Negative regulation of cytokine production	7	0.00726807	TNFRSF4, THBS1, JAK3, ANXA1, TLR4, CD83, TLR2B
GO:0048522	Positive regulation of cellular process	40	0.00774619	THBS1, ARNTL, ACTR3, DDAH1, PTPRC, EIF2AK2, CD44, PLEK, IKZF1, CD3E, ITGA8, ANXA1, CD74, ADCY7, PLCG2, ARPC1B, IL4R, CARD8, ASS1, TLR4, TRIM25, PREX1, BTG2, ZAP70, CCR2, NR4A3, LYN, FOSL2, EDA2R, STK17B, ASPM, SLC27A1, IQGAP2, DOCK2, FASLG, ARPC5, CYR61, PDPN, TLR2B, ROR2
GO:0042110	T cell activation	7	0.00774619	PTPRC, CD3E, IRF1, ANXA1, CD74, ZAP70, DOCK2
GO:0070489	T cell aggregation	7	0.00774619	PTPRC, CD3E, IRF1, ANXA1, CD74, ZAP70, DOCK2
GO:0071593	Lymphocyte aggregation	7	0.00774619	PTPRC, CD3E, IRF1, ANXA1, CD74, ZAP70, DOCK2
GO:0002826	Negative regulation of t-helper 1 type immune response	2	0.00797731	JAK3, IL4R
GO:0008654	Phospholipid biosynthetic process	4	0.00797731	PLCG2, LPCAT1, CHKA, SLC27A1
GO:0030217	T cell differentiation	6	0.00835528	PTPRC, CD3E, ANXA1, CD74, ZAP70, DOCK2
GO:0050795	Regulation of behavior	6	0.00835528	IL16, ANGPT2, CD74, PER3, CCR2, LYN
GO:0002520	Immune system development	15	0.00874201	CNN2, PTPRC, JAK3, SPI1, IKZF1, CD3E, LECT2, ANXA1, CD74, MYO1E, PLCG2, PREX1, ZAP70, LYN, DOCK2
GO:0048519	Negative regulation of biological process	42	0.00947006	CNN2, TNFRSF4, THBS1, ARNTL, SLIT3, ANKRD1, PTPRC, EIF2AK2, SOCS3, ANGPT2, CD44, PLEK, JAK3, SPI1, IRF1, ANXA1, CD74, PLCG2, IL4R, ASS1, TLR4, TRIM25, MOV10, BTG2, AOAH, CD83, NR4A3, LYN, BUB1, DUSP10, FBXO5, CCNC, CD109, TRAF3, SLC27A1, TNFAIP8, XCR1, TLR2B, RGS14, ROR2, AP2M1, IL22RA2
GO:0002443	Leukocyte mediated immunity	5	0.00959419	PTPRC, RFTN1, MYO1F, CD74, MYO1G
GO:0048002	Antigen processing and presentation of peptide antigen	5	0.00959419	CD74, TAPBP, TAP1, TAP2, YF5
GO:0098609	Cell-cell adhesion	12	0.0105877	PTPRC, CD44, CD3E, ITGB2, IRF1, ANXA1, CD74, CDHR2, ZAP70, ITGA4, VCAM1, DOCK2
GO:0050851	Antigen receptor-mediated signaling pathway	5	0.0109646	RFTN1, CD3E, PLCG2, NFATC2, ZAP70
GO:0008064	Regulation of actin polymerization or depolymerization	7	0.0123248	ACTR3, PLEK, DSTN, ARPC1B, GMFB, IQGAP2, ARPC5
GO:0030832	Regulation of actin filament length	7	0.0123248	ACTR3, PLEK, DSTN, ARPC1B, GMFB, IQGAP2, ARPC5
GO:0032844	Regulation of homeostatic process	9	0.0123461	PTPRC, SPI1, NR1D2, PLCG2, LYN, CLIC2, SLC30A2, SLC27A1, XCR1
GO:0002474	Antigen processing and presentation of peptide antigen via mhc class i	3	0.0123461	TAPBP, TAP1, TAP2
GO:0042102	Positive regulation of t cell proliferation	3	0.0123461	PTPRC, CD3E, ZAP70
GO:0050671	Positive regulation of lymphocyte proliferation	3	0.0123461	PTPRC, CD3E, ZAP70
GO:0048534	Hematopoietic or lymphoid organ development	14	0.013226	CNN2, PTPRC, JAK3, SPI1, IKZF1, CD3E, LECT2, ANXA1, CD74, MYO1E, PLCG2, PREX1, ZAP70, DOCK2
GO:0050870	Positive regulation of T cell activation	4	0.0132782	PTPRC, IKZF1, CD3E, ZAP70
GO:1903039	Positive regulation of leukocyte cell-cell adhesion	4	0.0132782	PTPRC, IKZF1, CD3E, ZAP70
GO:0045088	Regulation of innate immune response	7	0.014999	RFTN1, IRF1, TLR4, LYN, TRAF3, TLR2B, TLR1B
GO:0010623	Developmental programmed cell death	3	0.0166511	SPI1, FASLG, CYR61
GO:0009612	Response to mechanical stimulus	5	0.017243	ASPM, CNN2, ANKRD1, TNFRSF8, IRF1, TLR4
GO:0023051	Regulation of signaling	37	0.0183254	THBS1, ARNTL, SLIT3, ANKRD1, PTPRC, EIF2AK2, SOCS3, CD44, PLEK, LFNG, CD3E, ITGA8, IRF1, CD74, CARD8, TLR4, TRIM25, CRLF3, RASSF2, ZAP70, LYN, DUSP10, PDE10A, CD109, BLK, EDA2R, CLIC2, MYOF, STAT1, ASPM, FASLG, CYR61, TLR2B, RGS14, ROR2, UCHL1, IL22RA2
GO:0050864	Regulation of B cell activation	5	0.0183254	PTPRC, CD74, TLR4, NFATC2, LYN
GO:0016310	Phosphorylation	11	0.0183254	EIF2AK2, JAK3, CAMKK2, TLR4, PRKX, ZAP70, BLK, WEE1, VCAM1, TLR2B, ROR2
GO:0000212	Meiotic spindle organization	2	0.0183254	FBXO5, ASPM
GO:0002456	T cell mediated immunity	2	0.0183254	PTPRC, RFTN1
GO:0016045	Detection of bacterium	2	0.0183254	TLR2B, TLR1B
GO:0042494	Detection of bacterial lipoprotein	2	0.0183254	TLR2B, TLR1B
GO:0070340	Detection of bacterial lipopeptide	2	0.0183254	TLR2B, TLR1B
GO:0097048	Dendritic cell apoptotic process	2	0.0183254	JAK3, LYN
GO:0098543	Detection of other organism	2	0.0183254	TLR2B, TLR1B
GO:0007519	Skeletal muscle tissue development	5	0.0198007	ARNTL, ANKRD1, NR1D2, BTG2, ATF3
GO:0045582	Positive regulation of T cell differentiation	3	0.0198007	PTPRC, IKZF1, ZAP70
GO:0045621	Positive regulation of lymphocyte differentiation	3	0.0198007	PTPRC, IKZF1, ZAP70
GO:0002449	Lymphocyte mediated immunity	4	0.0198007	PTPRC, RFTN1, CD74, MYO1G
GO:0030193	Regulation of blood coagulation	4	0.0198007	THBS1, PLEK, TLR4, LYN
GO:1900046	Regulation of hemostasis	4	0.0198007	THBS1, PLEK, TLR4, LYN
GO:1903555	Regulation of tumor necrosis factor superfamily cytokine production	4	0.0198007	THBS1, TNFRSF8, TLR4, TLR2B
GO:0010646	Regulation of cell communication	37	0.0198559	THBS1, ARNTL, SLIT3, ANKRD1, PTPRC, EIF2AK2, SOCS3, CD44, PLEK, LFNG, CD3E, ITGA8, IRF1, CD74, CARD8, TLR4, TRIM25, CRLF3, RASSF2, ZAP70, LYN, DUSP10, PDE10A, CD109, BLK, EDA2R, CLIC2, MYOF, STAT1, ASPM, FASLG, CYR61, TLR2B, RGS14, ROR2, UCHL1, IL22RA2
GO:0002252	Immune effector process	8	0.0205517	PTPRC, RFTN1, MYO1F, IRF1, CD74, TLR4, LCP1, MYO1G
GO:0006796	Phosphate-containing compound metabolic process	26	0.0205632	PTPRC, EIF2AK2, ALDOC, PLEK, JAK3, LCAT, CAMKK2, ADCY7, PLCG2, TLR4, PRKX, PIK3CD, ZAP70, LPCAT1, DUSP10, CMPK2, BLK, WEE1, CHKA, STK17B, KYNU, VCAM1, SLC27A1, TLR2B, ROR2, DCLK3
GO:0048856	Anatomical structure development	54	0.0217988	CNN2, THBS1, ARNTL, SLIT3, ACTR3, ANKRD1, PTPRC, SPP1, CD44, LFNG, JAK3, SPI1, CAPN2, IKZF1, BFSP1, CD3E, NR1D2, ITGA8, LECT2, ACTB, ANXA1, CD74, MYO1E, PLCG2, FANCA, SYNGR3, PRKX, PREX1, BTG2, ZAP70, MYO9B, C1GALT1, LPCAT1, NR4A3, LYN, DUSP10, ATF3, CD109, CPE, WEE1, LIPA, MYOF, MAP2, STAT1, ITGA4, ASPM, SEPT2, DOCK2, FASLG, ARPC5, CYR61, PDPN, ROR2, UCHL1
GO:0002250	Adaptive immune response	4	0.0222553	PTPRC, RFTN1, CD74, TLR1B
GO:0002460	Adaptive immune response based on somatic recombination of immune receptors built from immunoglobulin superfamily domains	4	0.0222553	PTPRC, RFTN1, CD74, TLR1B
GO:0051282	Regulation of sequestering of calcium ion	4	0.0222553	PTPRC, PLCG2, CLIC2, XCR1
GO:0032101	Regulation of response to external stimulus	9	0.0227653	THBS1, IL16, ANGPT2, PLEK, CD74, TLR4, CCR2, LYN, CD109
GO:0044707	Single-multicellular organism process	55	0.0228165	CNN2, THBS1, ARNTL, SLIT3, ACTR3, ANKRD1, PTPRC, RFTN1, CD44, LFNG, JAK3, SPI1, IKZF1, CD3E, NR1D2, LCAT, ITGB2, ITGA8, LECT2, ACTB, ANXA1, CD74, MYO1E, PLCG2, FANCA, TLR4, PRKX, PREX1, NFATC2, RASSF2, BTG2, ZAP70, LPCAT1, NR4A3, AQP4, LYN, DUSP10, ATF3, CPE, GMFB, RSFR, LIPA, MAP2, STAT1, ITGA4, ASPM, CTSS, TNFAIP8, DOCK2, ARPC5, CYR61, PDPN, RGS14, ROR2, UCHL1
GO:0002697	Regulation of immune effector process	7	0.0229645	PTPRC, CD74, TLR4, LYN, DUSP10, TRAF3, TLR2B
GO:0009066	Aspartate family amino acid metabolic process	3	0.0240045	ASS1, TDH, DDO
GO:0006793	Phosphorus metabolic process	26	0.0242382	PTPRC, EIF2AK2, ALDOC, PLEK, JAK3, LCAT, CAMKK2, ADCY7, PLCG2, TLR4, PRKX, PIK3CD, ZAP70, LPCAT1, DUSP10, CMPK2, BLK, WEE1, CHKA, STK17B, KYNU, VCAM1, SLC27A1, TLR2B, ROR2, DCLK3
GO:2000026	Regulation of multicellular organismal development	19	0.0242382	THBS1, ARNTL, DDAH1, PTPRC, EIF2AK2, ANGPT2, IKZF1, CD3E, IRF1, CD74, PRKX, RASSF2, ZAP70, CD83, LYN, CD109, STAT1, ASPM, FASLG
GO:0050920	Regulation of chemotaxis	5	0.0251025	IL16, ANGPT2, CD74, CCR2, LYN
GO:0032970	Regulation of actin filament-based process	8	0.0259471	ACTR3, PLEK, MYO1F, DSTN, ARPC1B, GMFB, IQGAP2, ARPC5
GO:0065009	Regulation of molecular function	31	0.0273079	PIM1, EIF2AK2, PLEK, LFNG, PLCG2, SYNGR3, CARD8, TLR4, PIK3R5, TRIM25, PREX1, MYO9B, LYN, DUSP10, FBXO5, TIAM2, CD109, EDA2R, CLIC2, TRAF3, ITGA4, ARHGAP15, RASA2, SLC27A1, DOCK2, ARAP2, FASLG, CYR61, TLR2B, RGS14, UCHL1
GO:0051173	Positive regulation of nitrogen compound metabolic process	10	0.0276233	PTPRC, EIF2AK2, ITGA8, ADCY7, TLR4, TRIM25, BTG2, EDA2R, CYR61, TLR2B
GO:0080135	Regulation of cellular response to stress	9	0.027975	ARNTL, ANKRD1, EIF2AK2, CD44, CD74, TLR4, LYN, DUSP10, EDA2R
GO:0071310	Cellular response to organic substance	13	0.027975	TNFRSF4, ANKRD1, CD44, JAK3, NR1D2, IRF1, CCR2, NR4A3, TRAF3, STAT1, CTSS, SLC27A1, XCR1
GO:0000768	Syncytium formation by plasma membrane fusion	3	0.027975	CAPN2, CD109, MYOF
GO:0006949	Syncytium formation	3	0.027975	CAPN2, CD109, MYOF
GO:0010543	Regulation of platelet activation	3	0.027975	PLEK,TLR4, LYN
GO:0071887	Leukocyte apoptotic process	3	0.027975	JAK3, LYN, FASLG
GO:0022409	Positive regulation of cell-cell adhesion	5	0.027975	PTPRC, CD44, IKZF1, CD3E, ZAP70
GO:0060538	Skeletal muscle organ development	5	0.027975	ARNTL, ANKRD1, NR1D2, BTG2, ATF3
GO:0002825	Regulation of t-helper 1 type immune response	2	0.027975	JAK3, IL4R
GO:0006656	Phosphatidylcholine biosynthetic process	2	0.027975	LPCAT1, CHKA
GO:0008356	Asymmetric cell division	2	0.027975	ASPM, RGS14
GO:0032493	Response to bacterial lipoprotein	2	0.027975	TLR2B, TLR1B
GO:0032655	Regulation of interleukin-12 production	2	0.027975	IRF1, TLR4
GO:0032735	Positive regulation of interleukin-12 production	2	0.027975	IRF1, TLR4
GO:0070339	Response to bacterial lipopeptide	2	0.027975	TLR2B, TLR1B
GO:1901222	Regulation of nik/nf-kappab signaling	2	0.027975	EIF2AK2, RASSF2
GO:0007162	Negative regulation of cell adhesion	5	0.0303641	PTPRC, ANGPT2, JAK3, IRF1, ASS1
GO:0042129	Regulation of T cell proliferation	5	0.0303641	PTPRC, CD3E, ZAP70, VCAM1, PDCD1LG2
GO:0032502	Developmental process	59	0.030939	CNN2, THBS1, ARNTL, SLIT3, ACTR3, ANKRD1, PTPRC, SPP1, SOCS3, ALDOC, CD44, LFNG, JAK3, SPI1, CAPN2, IKZF1, BFSP1, CD3E, NR1D2, ITGB2, ITGA8, LECT2, ACTB, ANXA1, CD74, MYO1E, PLCG2, FANCA, SYNGR3, PRKX, PREX1, BTG2, ZAP70, MYO9B, C1GALT1, LPCAT1, NR4A3, LYN, DUSP10, ATF3, CD109, CPE, WEE1, RSFR, LIPA, MYOF, MAP2, STAT1, ITGA4, ASPM, VCAM1, SEPT2, DOCK2, FASLG, ARPC5, CYR61, PDPN, ROR2, UCHL1
GO:0006935	Chemotaxis	10	0.030939	SLIT3, ACTR3, SPP1, CCL1, ITGB2, ACTB, PREX1, MYO9B, NR4A3, ARPC5
GO:0042330	Taxis	10	0.030939	SLIT3, ACTR3, SPP1, CCL1, ITGB2, ACTB, PREX1, MYO9B, NR4A3, ARPC5
GO:0065008	Regulation of biological quality	36	0.0312484	THBS1, ACTR3, DDAH1, PTPRC, PLEK, JAK3, SPI1, IKZF1, NR1D2, LCAT, ACTB, DSTN, ANXA1, PLCG2, ARPC1B, TLR4, PIK3CD, RASSF2, LPCAT1, AQP4, LYN, SLC22A3, BLK, CLIC2, CPE, MCUB, GMFB, LIPA, VCAM1, SLC30A2, SLC27A1, IQGAP2, XCR1, ARPC5, TLR2B, RGS14
GO:0044767	Single-organism developmental process	56	0.0312484	CNN2, THBS1, ARNTL, SLIT3, ACTR3, ANKRD1, PTPRC, SOCS3, ALDOC, CD44, LFNG, JAK3, SPI1, CAPN2, IKZF1, BFSP1, CD3E, NR1D2, ITGB2, ITGA8, LECT2, ACTB, ANXA1, CD74, MYO1E, PLCG2, FANCA, PRKX, PREX1, BTG2, ZAP70, MYO9B, C1GALT1, NR4A3, LYN, DUSP10, ATF3, CD109, CPE, WEE1, RSFR, LIPA, MYOF, MAP2, STAT1, ITGA4, ASPM, VCAM1, SEPT2, DOCK2, FASLG, ARPC5, CYR61, PDPN, ROR2, UCHL1
GO:0032479	Regulation of type i interferon production	3	0.0318349	IRF1, TLR4, TRAF3
GO:0043516	Regulation of dna damage response, signal transduction by p53 class mediator	3	0.0318349	ANKRD1, CD44, CD74
GO:0070661	Leukocyte proliferation	3	0.0318349	IRF1, LYN, DOCK2
GO:0002221	Pattern recognition receptor signaling pathway	5	0.0351495	RFTN1, TLR4, TRAF3, TLR2B, TLR1B
GO:0008219	Cell death	15	0.0352849	TNFRSF4, THBS1, PTPRC, JAK3, SPI1, IRF1, CYFIP2, CARD8, TMEM123, LYN, BUB1, TRAF3, ACSL5, FASLG, CYR61
GO:0002700	Regulation of production of molecular mediator of immune response	4	0.0359429	PTPRC, CD74, TLR4, TLR2B
GO:0050818	Regulation of coagulation	4	0.0359429	THBS1, PLEK, TLR4, LYN
GO:0030097	Hemopoiesis	11	0.0362473	PTPRC, JAK3, SPI1, CD3E, LECT2, ANXA1, CD74, PLCG2, PREX1, ZAP70, DOCK2
GO:0051283	Negative regulation of sequestering of calcium ion	3	0.0379023	PTPRC, PLCG2, XCR1
GO:0032956	Regulation of actin cytoskeleton organization	7	0.0383839	ACTR3, PLEK, DSTN, ARPC1B, GMFB, IQGAP2, ARPC5
GO:0016265	Death	15	0.0384904	TNFRSF4, THBS1, PTPRC, JAK3, SPI1, IRF1, CYFIP2, CARD8, TMEM123, LYN, BUB1, TRAF3, ACSL5, FASLG, CYR61
GO:0048585	Negative regulation of response to stimulus	15	0.0384904	THBS1, ARNTL, SLIT3, SOCS3, ANGPT2, JAK3, IL4R, TLR4, AOAH, LYN, DUSP10, CD109, RGS14, ROR2, IL22RA2
GO:0042742	Defense response to bacterium	4	0.0394894	MYO1F, TLR4, TNFAIP8, TLR2B
GO:0006650	Glycerophospholipid metabolic process	6	0.0397882	PLEK, PLCG2, PIK3CD, LPCAT1, CHKA, SLC27A1
GO:0012501	Programmed cell death	14	0.0402517	TNFRSF4, THBS1, PTPRC, JAK3, SPI1, IRF1, CYFIP2, CARD8, LYN, BUB1, TRAF3, ACSL5, FASLG, CYR61
GO:0002820	Negative regulation of adaptive immune response	2	0.0402517	JAK3, IL4R
GO:0002823	Negative regulation of adaptive immune response based on somatic recombination of immune receptors built from immunoglobulin superfamily domains	2	0.0402517	JAK3, IL4R
GO:0070391	Response to lipoteichoic acid	2	0.0402517	TLR4, TLR2B
GO:0051251	Positive regulation of lymphocyte activation	4	0.0429712	PTPRC, IKZF1,CD3E, ZAP70
GO:0061041	Regulation of wound healing	4	0.0429712	THBS1, PLEK, TLR4, LYN
GO:0043331	Response to dsrna	3	0.0429712	RFTN1, STAT1, RFTN2
GO:0050848	Regulation of calcium-mediated signaling	3	0.0429712	CD3E, ZAP70, CLIC2
GO:0031328	Positive regulation of cellular biosynthetic process	9	0.0460062	DDAH1, EIF2AK2, ITGA8, ADCY7, ASS1, TLR4, TRIM25, EDA2R, TLR2B
GO:0048869	Cellular developmental process	39	0.0467579	ARNTL, SLIT3, ACTR3, PTPRC, SOCS3, ALDOC, JAK3, SPI1, BFSP1, CD3E, NR1D2, ITGB2, ITGA8, LECT2, ACTB, ANXA1, CD74, MYO1E, PLCG2, PREX1, BTG2, ZAP70, MYO9B, C1GALT1, NR4A3, LYN, DUSP10, WEE1, RSFR, MAP2, ITGA4, ASPM, SEPT2, DOCK2, FASLG, ARPC5, CYR61, ROR2, UCHL1
GO:0098542	Defense response to other organism	4	0.0471088	MYO1F, TLR4, TNFAIP8, TLR2B
GO:0030833	Regulation of actin filament polymerization	5	0.0488783	ACTR3, ARPC1B, GMFB, IQGAP2, ARPC5
GO:0032271	Regulation of protein polymerization	5	0.0488783	ACTR3, ARPC1B, GMFB, IQGAP2, ARPC5
