# Supplementary material for: Identification of key genes and pathways associated with feed efficiency of native chickens based on transcriptome data via bioinformatics analysis
Source: BMC Genomics. 2020 Apr 9;21:292. doi: 10.1186/s12864-020-6713-y (PMC7146967; doi:10.1186/s12864-020-6713-y)
Supplement: Supplementary file 4 — Additional file 4: Table S4. GO and KEGG analysis of genes in each module [file 12864_2020_6713_MOESM4_ESM.xlsx]

## Sheet: Sheet1
Table S4 GO and KEGG analysis of genes in each module
Modules	Database	GO ID/pathway	Description	Count	B-H P-value	Genes
Module 1	GO:BP	GO:0001775	cell activation	10	3.13464e-06	PTPRC,SPI1,IKZF1,RAC2,DOCK2,PTPN6,PLEK,DOCK8,TLR4,ITGB2
	GO:BP	GO:0002376	immune system process	13	5.2261e-06	PTPRC,SPI1,IKZF1,BLK,RAC2,CCR2,DOCK2,PTPN6,PLEK,IL16,DOCK8,TLR4,ITGB2
	GO:BP	GO:0045321	leukocyte activation	9	7.67972e-06	PTPRC,SPI1,IKZF1,RAC2,DOCK2,PTPN6,DOCK8,TLR4,ITGB2
	GO:BP	GO:0045346	regulation of MHC class II biosynthetic process	3	2.71718e-05	SPI1,CIITA,TLR4
	GO:BP	GO:0046651	lymphocyte proliferation	6	2.71718e-05	PTPRC,RAC2,DOCK2,PTPN6,DOCK8,TLR4
	GO:BP	GO:0032943	mononuclear cell proliferation	6	2.71718e-05	PTPRC,RAC2,DOCK2,PTPN6,DOCK8,TLR4
	GO:BP	GO:0046649	lymphocyte activation	8	2.71718e-05	PTPRC,SPI1,IKZF1,RAC2,DOCK2,PTPN6,DOCK8,TLR4
	GO:BP	GO:0045342	MHC class II biosynthetic process	3	2.76359e-05	SPI1,CIITA,TLR4
	GO:BP	GO:0070661	leukocyte proliferation	6	2.76359e-05	PTPRC,RAC2,DOCK2,PTPN6,DOCK8,TLR4
	GO:BP	GO:0050865	regulation of cell activation	7	2.76359e-05	PTPRC,RAC2,PTPN6,PLEK,DOCK8,TLR4,ITGB2
	GO:BP	GO:0002703	regulation of leukocyte mediated immunity	5	2.76359e-05	PTPRC,RAC2,PTPN6,TLR4,ITGB2
	GO:BP	GO:0002274	myeloid leukocyte activation	5	4.20681e-05	SPI1,RAC2,DOCK2,TLR4,ITGB2
	GO:BP	GO:0042098	T cell proliferation	5	5.5407e-05	PTPRC,RAC2,DOCK2,PTPN6,DOCK8
	GO:BP	GO:0002684	positive regulation of immune system process	8	5.5407e-05	PTPRC,BLK,RAC2,CCR2,PTPN6,DOCK8,TLR4,ITGB2
	GO:BP	GO:0002682	regulation of immune system process	9	6.45078e-05	PTPRC,SPI1,BLK,RAC2,CCR2,PTPN6,DOCK8,TLR4,ITGB2
	GO:BP	GO:0002366	leukocyte activation involved in immune response	5	0.000143117	PTPRC,RAC2,DOCK2,TLR4,ITGB2
	GO:BP	GO:0002263	cell activation involved in immune response	5	0.000151316	PTPRC,RAC2,DOCK2,TLR4,ITGB2
	GO:BP	GO:0010572	positive regulation of platelet activation	2	0.000199675	PLEK,TLR4
	GO:BP	GO:0002694	regulation of leukocyte activation	6	0.000228623	PTPRC,RAC2,PTPN6,DOCK8,TLR4,ITGB2
	GO:BP	GO:0002443	leukocyte mediated immunity	5	0.000244781	PTPRC,RAC2,PTPN6,TLR4,ITGB2
	GO:BP	GO:0007159	leukocyte cell-cell adhesion	5	0.000347558	PTPRC,RAC2,PTPN6,DOCK8,ITGB2
	GO:BP	GO:0050867	positive regulation of cell activation	5	0.000347558	PTPRC,PLEK,DOCK8,TLR4,ITGB2
	GO:BP	GO:0002697	regulation of immune effector process	5	0.000363846	PTPRC,RAC2,PTPN6,TLR4,ITGB2
	GO:BP	GO:0098609	cell-cell adhesion	7	0.000364529	PTPRC,VCAM1,RAC2,PTPN6,PLEK,DOCK8,ITGB2
	GO:BP	GO:0031580	membrane raft distribution	2	0.000398946	PTPRC,DOCK2
	GO:BP	GO:0002923	regulation of humoral immune response mediated by circulating immunoglobulin	2	0.000398946	PTPRC,PTPN6
	GO:BP	GO:0006955	immune response	8	0.000398946	PTPRC,BLK,RAC2,CCR2,DOCK2,PTPN6,TLR4,ITGB2
	GO:BP	GO:0002244	hematopoietic progenitor cell differentiation	4	0.000456575	PTPRC,SPI1,PTPN6,PLEK
	GO:BP	GO:0050900	leukocyte migration	5	0.000456575	RAC2,CCR2,IL16,DOCK8,ITGB2
	GO:BP	GO:0002252	immune effector process	6	0.000519782	PTPRC,RAC2,DOCK2,PTPN6,TLR4,ITGB2
	GO:BP	GO:0048584	positive regulation of response to stimulus	10	0.000537306	PTPRC,BLK,RAC2,CCR2,PTPN6,PLEK,IL16,TLR4,GPR65,ITGB2
	GO:BP	GO:0051665	membrane raft localization	2	0.00067254	PTPRC,DOCK2
	GO:BP	GO:0002699	positive regulation of immune effector process	4	0.000745073	PTPRC,RAC2,TLR4,ITGB2
	GO:BP	GO:0007155	cell adhesion	8	0.000781785	PTPRC,VCAM1,RAC2,PTPN6,PLEK,DOCK8,CYTIP,ITGB2
	GO:BP	GO:0022610	biological adhesion	8	0.00079608	PTPRC,VCAM1,RAC2,PTPN6,PLEK,DOCK8,CYTIP,ITGB2
	GO:BP	GO:0002275	myeloid cell activation involved in immune response	3	0.000800812	RAC2,DOCK2,ITGB2
	GO:BP	GO:0050790	regulation of catalytic activity	10	0.000895547	PTPRC,RAC2,ALOX5AP,DOCK2,PTPN6,PLEK,DOCK8,TAGAP,TLR4,GPR65
	GO:BP	GO:0051249	regulation of lymphocyte activation	5	0.000895547	PTPRC,RAC2,PTPN6,DOCK8,TLR4
	GO:BP	GO:0045348	positive regulation of MHC class II biosynthetic process	2	0.000895812	CIITA,TLR4
	GO:BP	GO:0030098	lymphocyte differentiation	5	0.000895812	PTPRC,SPI1,IKZF1,DOCK2,PTPN6
	GO:BP	GO:0032944	regulation of mononuclear cell proliferation	4	0.000951135	PTPRC,RAC2,PTPN6,TLR4
	GO:BP	GO:0050776	regulation of immune response	6	0.000951135	PTPRC,BLK,RAC2,PTPN6,TLR4,ITGB2
	GO:BP	GO:0043085	positive regulation of catalytic activity	8	0.000951135	PTPRC,ALOX5AP,DOCK2,PLEK,DOCK8,TAGAP,TLR4,GPR65
	GO:BP	GO:0050670	regulation of lymphocyte proliferation	4	0.000951135	PTPRC,RAC2,PTPN6,TLR4
	GO:BP	GO:0070663	regulation of leukocyte proliferation	4	0.000997801	PTPRC,RAC2,PTPN6,TLR4
	GO:BP	GO:0001767	establishment of lymphocyte polarity	2	0.00111863	DOCK2,DOCK8
	GO:BP	GO:0001768	establishment of T cell polarity	2	0.00111863	DOCK2,DOCK8
	GO:BP	GO:0001771	immunological synapse formation	2	0.00111863	DOCK2,DOCK8
	GO:BP	GO:0030595	leukocyte chemotaxis	4	0.00116019	RAC2,CCR2,IL16,ITGB2
	GO:BP	GO:0050853	B cell receptor signaling pathway	3	0.00120147	PTPRC,BLK,PTPN6
	GO:BP	GO:0030168	platelet activation	3	0.00135597	PTPN6,PLEK,TLR4
	GO:BP	GO:0007165	signal transduction	15	0.00145866	PTPRC,SPI1,CSF2RA,BLK,RAC2,CCR2,DOCK2,PTPN6,PLEK,IL16,DOCK8,TAGAP,TLR4,GPR65,ITGB2
	GO:BP	GO:0051345	positive regulation of hydrolase activity	6	0.00145866	PTPRC,DOCK2,PLEK,DOCK8,TAGAP,GPR65
	GO:BP	GO:0042110	T cell activation	5	0.00145866	PTPRC,RAC2,DOCK2,PTPN6,DOCK8
	GO:BP	GO:0050863	regulation of T cell activation	4	0.00253163	PTPRC,RAC2,PTPN6,DOCK8
	GO:BP	GO:0032879	regulation of localization	10	0.00269855	PTPRC,BLK,RAC2,CCR2,DOCK2,PTPN6,IL16,DOCK8,TLR4,ITGB2
	GO:BP	GO:0045060	negative thymic T cell selection	2	0.00269855	PTPRC,DOCK2
	GO:BP	GO:0002707	negative regulation of lymphocyte mediated immunity	2	0.00269855	PTPRC,PTPN6
	GO:BP	GO:0002687	positive regulation of leukocyte migration	3	0.00269855	RAC2,CCR2,DOCK8
	GO:BP	GO:0002696	positive regulation of leukocyte activation	4	0.00269855	PTPRC,DOCK8,TLR4,ITGB2
	GO:BP	GO:0030097	hemopoiesis	6	0.00275634	PTPRC,SPI1,IKZF1,DOCK2,PTPN6,PLEK
	GO:BP	GO:0051049	regulation of transport	8	0.00288295	PTPRC,BLK,RAC2,DOCK2,PTPN6,IL16,TLR4,ITGB2
	GO:BP	GO:0051668	localization within membrane	3	0.00288295	PTPRC,DOCK2,ITGB2
	GO:BP	GO:0009605	response to external stimulus	9	0.00288295	PTPRC,RAC2,CCR2,DOCK2,PTPN6,PLEK,IL16,TLR4,ITGB2
	GO:BP	GO:0045059	positive thymic T cell selection	2	0.00292366	PTPRC,DOCK2
	GO:BP	GO:0043383	negative T cell selection	2	0.00292366	PTPRC,DOCK2
	GO:BP	GO:0002521	leukocyte differentiation	5	0.00292366	PTPRC,SPI1,IKZF1,DOCK2,PTPN6
	GO:BP	GO:0050778	positive regulation of immune response	5	0.00307767	PTPRC,BLK,PTPN6,TLR4,ITGB2
	GO:BP	GO:0044093	positive regulation of molecular function	8	0.00311201	PTPRC,ALOX5AP,DOCK2,PLEK,DOCK8,TAGAP,TLR4,GPR65
	GO:BP	GO:0023052	signaling	15	0.00311201	PTPRC,SPI1,CSF2RA,BLK,RAC2,CCR2,DOCK2,PTPN6,PLEK,IL16,DOCK8,TAGAP,TLR4,GPR65,ITGB2
	GO:BP	GO:0040017	positive regulation of locomotion	5	0.00311201	PTPRC,RAC2,CCR2,IL16,DOCK8
	GO:BP	GO:0071706	tumor necrosis factor superfamily cytokine production	3	0.00314808	PTPRC,PTPN6,TLR4
	GO:BP	GO:0050921	positive regulation of chemotaxis	3	0.00314808	RAC2,CCR2,IL16
	GO:BP	GO:1903555	regulation of tumor necrosis factor superfamily cytokine production	3	0.00314808	PTPRC,PTPN6,TLR4
	GO:BP	GO:0060326	cell chemotaxis	4	0.00314808	RAC2,CCR2,IL16,ITGB2
	GO:BP	GO:1900048	positive regulation of hemostasis	2	0.00314808	PLEK,TLR4
	GO:BP	GO:0048534	hematopoietic or lymphoid organ development	6	0.00314808	PTPRC,SPI1,IKZF1,DOCK2,PTPN6,PLEK
	GO:BP	GO:0032640	tumor necrosis factor production	3	0.00314808	PTPRC,PTPN6,TLR4
	GO:BP	GO:0007154	cell communication	15	0.00314808	PTPRC,SPI1,CSF2RA,BLK,RAC2,CCR2,DOCK2,PTPN6,PLEK,IL16,DOCK8,TAGAP,TLR4,GPR65,ITGB2
	GO:BP	GO:0030194	positive regulation of blood coagulation	2	0.00314808	PLEK,TLR4
	GO:BP	GO:0032680	regulation of tumor necrosis factor production	3	0.00314808	PTPRC,PTPN6,TLR4
	GO:BP	GO:0050820	positive regulation of coagulation	2	0.00338096	PLEK,TLR4
	GO:BP	GO:0051716	cellular response to stimulus	16	0.0036599	PTPRC,SPI1,CSF2RA,BLK,RAC2,ALOX5AP,CCR2,DOCK2,PTPN6,PLEK,IL16,DOCK8,TAGAP,TLR4,GPR65,ITGB2
	GO:BP	GO:0065009	regulation of molecular function	10	0.0036599	PTPRC,RAC2,ALOX5AP,DOCK2,PTPN6,PLEK,DOCK8,TAGAP,TLR4,GPR65
	GO:BP	GO:0001773	myeloid dendritic cell activation	2	0.00380139	SPI1,DOCK2
	GO:BP	GO:0002520	immune system development	6	0.0038991	PTPRC,SPI1,IKZF1,DOCK2,PTPN6,PLEK
	GO:BP	GO:0070887	cellular response to chemical stimulus	10	0.00405744	PTPRC,SPI1,CSF2RA,RAC2,ALOX5AP,CCR2,IL16,DOCK8,TLR4,ITGB2
	GO:BP	GO:0006935	chemotaxis	5	0.00413164	RAC2,CCR2,DOCK2,IL16,ITGB2
	GO:BP	GO:0002823	negative regulation of adaptive immune response based on somatic recombination of immune receptors built from immunoglobulin superfamily domains	2	0.00413164	PTPRC,PTPN6
	GO:BP	GO:0031579	membrane raft organization	2	0.00413164	PTPRC,DOCK2
	GO:BP	GO:0002704	negative regulation of leukocyte mediated immunity	2	0.00413164	PTPRC,PTPN6
	GO:BP	GO:0050864	regulation of B cell activation	3	0.00414674	PTPRC,PTPN6,TLR4
	GO:BP	GO:0042330	taxis	5	0.00414674	RAC2,CCR2,DOCK2,IL16,ITGB2
	GO:BP	GO:0042129	regulation of T cell proliferation	3	0.00439	PTPRC,RAC2,PTPN6
	GO:BP	GO:0002820	negative regulation of adaptive immune response	2	0.00442946	PTPRC,PTPN6
	GO:BP	GO:0010543	regulation of platelet activation	2	0.00442946	PLEK,TLR4
	GO:BP	GO:0002757	immune response-activating signal transduction	4	0.00447611	PTPRC,BLK,PTPN6,TLR4
	GO:BP	GO:0050896	response to stimulus	17	0.00472377	PTPRC,SPI1,CIITA,CSF2RA,BLK,RAC2,ALOX5AP,CCR2,DOCK2,PTPN6,PLEK,IL16,DOCK8,TAGAP,TLR4,GPR65,ITGB2
	GO:BP	GO:0002764	immune response-regulating signaling pathway	4	0.00472377	PTPRC,BLK,PTPN6,TLR4
	GO:BP	GO:0046633	alpha-beta T cell proliferation	2	0.00476671	PTPRC,DOCK2
	GO:BP	GO:0002920	regulation of humoral immune response	2	0.00476671	PTPRC,PTPN6
	GO:BP	GO:0030155	regulation of cell adhesion	5	0.00489249	PTPRC,RAC2,PTPN6,DOCK8,CYTIP
	GO:BP	GO:0045061	thymic T cell selection	2	0.00520259	PTPRC,DOCK2
	GO:BP	GO:0010922	positive regulation of phosphatase activity	2	0.00520259	PTPRC,PLEK
	GO:BP	GO:0032715	negative regulation of interleukin-6 production	2	0.00569918	PTPN6,TLR4
	GO:BP	GO:0002455	humoral immune response mediated by circulating immunoglobulin	2	0.00569918	PTPRC,PTPN6
	GO:BP	GO:0006952	defense response	6	0.00598229	PTPRC,CIITA,ALOX5AP,CCR2,PTPN6,TLR4
	GO:BP	GO:0043300	regulation of leukocyte degranulation	2	0.00620887	RAC2,ITGB2
	GO:BP	GO:0048518	positive regulation of biological process	14	0.00620944	PTPRC,SPI1,CIITA,BLK,RAC2,CCR2,DOCK2,PTPN6,PLEK,IL16,DOCK8,TLR4,GPR65,ITGB2
	GO:BP	GO:0018108	peptidyl-tyrosine phosphorylation	4	0.00644222	PTPRC,BLK,PTPN6,ITGB2
	GO:BP	GO:0002685	regulation of leukocyte migration	3	0.00668958	RAC2,CCR2,DOCK8
	GO:BP	GO:0018212	peptidyl-tyrosine modification	4	0.00668958	PTPRC,BLK,PTPN6,ITGB2
	GO:BP	GO:0043409	negative regulation of MAPK cascade	3	0.00683021	PTPRC,PTPN6,TLR4
	GO:BP	GO:0042221	response to chemical	11	0.00694628	PTPRC,SPI1,CSF2RA,RAC2,ALOX5AP,CCR2,DOCK2,IL16,DOCK8,TLR4,ITGB2
	GO:BP	GO:0002886	regulation of myeloid leukocyte mediated immunity	2	0.00699514	RAC2,ITGB2
	GO:BP	GO:0002253	activation of immune response	4	0.00699514	PTPRC,BLK,PTPN6,TLR4
	GO:BP	GO:0043368	positive T cell selection	2	0.00699514	PTPRC,DOCK2
	GO:BP	GO:0007596	blood coagulation	3	0.00734315	PTPN6,PLEK,TLR4
	GO:BP	GO:0002712	regulation of B cell mediated immunity	2	0.0074183	PTPRC,PTPN6
	GO:BP	GO:0002889	regulation of immunoglobulin mediated immune response	2	0.0074183	PTPRC,PTPN6
	GO:BP	GO:0050817	coagulation	3	0.00751223	PTPN6,PLEK,TLR4
	GO:BP	GO:0007599	hemostasis	3	0.00751223	PTPN6,PLEK,TLR4
	GO:BP	GO:0097529	myeloid leukocyte migration	3	0.00765991	RAC2,CCR2,ITGB2
	GO:BP	GO:0070527	platelet aggregation	2	0.00776113	PTPN6,PLEK
	GO:BP	GO:0032677	regulation of interleukin-8 production	2	0.00776113	PTPRC,TLR4
	GO:BP	GO:0050851	antigen receptor-mediated signaling pathway	3	0.00785614	PTPRC,BLK,PTPN6
	GO:BP	GO:0032103	positive regulation of response to external stimulus	4	0.00785614	RAC2,CCR2,IL16,TLR4
	GO:BP	GO:0006909	phagocytosis	3	0.00798397	PTPRC,DOCK2,TLR4
	GO:BP	GO:0071345	cellular response to cytokine stimulus	5	0.00804285	PTPRC,SPI1,CSF2RA,DOCK8,TLR4
	GO:BP	GO:0043547	positive regulation of GTPase activity	4	0.00804285	DOCK2,DOCK8,TAGAP,GPR65
	GO:BP	GO:0032720	negative regulation of tumor necrosis factor production	2	0.00863688	PTPN6,TLR4
	GO:BP	GO:1903556	negative regulation of tumor necrosis factor superfamily cytokine production	2	0.00863688	PTPN6,TLR4
	GO:BP	GO:0042108	positive regulation of cytokine biosynthetic process	2	0.00897831	PTPRC,TLR4
	GO:BP	GO:0009988	cell-cell recognition	2	0.00897831	DOCK2,DOCK8
	GO:BP	GO:0032637	interleukin-8 production	2	0.00897831	PTPRC,TLR4
	GO:BP	GO:0030890	positive regulation of B cell proliferation	2	0.00897831	PTPRC,TLR4
	GO:BP	GO:0034113	heterotypic cell-cell adhesion	2	0.00897831	PTPRC,ITGB2
	GO:BP	GO:0001818	negative regulation of cytokine production	3	0.00909726	PTPRC,PTPN6,TLR4
	GO:BP	GO:0051050	positive regulation of transport	5	0.0091451	PTPRC,BLK,DOCK2,TLR4,ITGB2
	GO:BP	GO:0051336	regulation of hydrolase activity	6	0.0091451	PTPRC,DOCK2,PLEK,DOCK8,TAGAP,GPR65
	GO:BP	GO:0002429	immune response-activating cell surface receptor signaling pathway	3	0.0091451	PTPRC,BLK,PTPN6
	GO:BP	GO:0043299	leukocyte degranulation	2	0.00931907	RAC2,ITGB2
	GO:BP	GO:0002768	immune response-regulating cell surface receptor signaling pathway	3	0.00944751	PTPRC,BLK,PTPN6
	GO:BP	GO:0090303	positive regulation of wound healing	2	0.00979237	PLEK,TLR4
	GO:BP	GO:0050854	regulation of antigen receptor-mediated signaling pathway	2	0.00979237	PTPRC,PTPN6
	GO:BP	GO:0034097	response to cytokine	5	0.0101875	PTPRC,SPI1,CSF2RA,DOCK8,TLR4
	GO:BP	GO:0050920	regulation of chemotaxis	3	0.0103424	RAC2,CCR2,IL16
	GO:BP	GO:0035306	positive regulation of dephosphorylation	2	0.0108197	PTPRC,PLEK
	GO:BP	GO:0002532	production of molecular mediator involved in inflammatory response	2	0.0108197	ALOX5AP,TLR4
	GO:BP	GO:0050766	positive regulation of phagocytosis	2	0.0108197	PTPRC,DOCK2
	GO:BP	GO:0006954	inflammatory response	4	0.0111286	CIITA,ALOX5AP,CCR2,TLR4
	GO:BP	GO:0032101	regulation of response to external stimulus	5	0.0111939	RAC2,CCR2,PLEK,IL16,TLR4
	GO:BP	GO:0050732	negative regulation of peptidyl-tyrosine phosphorylation	2	0.0112298	PTPRC,PTPN6
	GO:BP	GO:0045058	T cell selection	2	0.0112298	PTPRC,DOCK2
	GO:BP	GO:0030335	positive regulation of cell migration	4	0.0114032	PTPRC,RAC2,CCR2,DOCK8
	GO:BP	GO:0002444	myeloid leukocyte mediated immunity	2	0.0116399	RAC2,ITGB2
	GO:BP	GO:0001909	leukocyte mediated cytotoxicity	2	0.0116399	PTPRC,PTPN6
	GO:BP	GO:1903036	positive regulation of response to wounding	2	0.0116399	PLEK,TLR4
	GO:BP	GO:0060627	regulation of vesicle-mediated transport	4	0.0118285	PTPRC,RAC2,DOCK2,ITGB2
	GO:BP	GO:0002277	myeloid dendritic cell activation involved in immune response	1	0.0119611	DOCK2
	GO:BP	GO:0010924	regulation of inositol-polyphosphate 5-phosphatase activity	1	0.0119611	PLEK
	GO:BP	GO:2000471	regulation of hematopoietic stem cell migration	1	0.0119611	PTPRC
	GO:BP	GO:2000473	positive regulation of hematopoietic stem cell migration	1	0.0119611	PTPRC
	GO:BP	GO:2000147	positive regulation of cell motility	4	0.0119611	PTPRC,RAC2,CCR2,DOCK8
	GO:BP	GO:0010925	positive regulation of inositol-polyphosphate 5-phosphatase activity	1	0.0119611	PLEK
	GO:BP	GO:0040011	locomotion	7	0.0119611	PTPRC,RAC2,CCR2,DOCK2,IL16,DOCK8,ITGB2
	GO:BP	GO:0043087	regulation of GTPase activity	4	0.0119611	DOCK2,DOCK8,TAGAP,GPR65
	GO:BP	GO:1903037	regulation of leukocyte cell-cell adhesion	3	0.0119611	PTPRC,PTPN6,DOCK8
	GO:BP	GO:0035666	TRIF-dependent toll-like receptor signaling pathway	1	0.0119611	TLR4
	GO:BP	GO:0043315	positive regulation of neutrophil degranulation	1	0.0119611	ITGB2
	GO:BP	GO:0051272	positive regulation of cellular component movement	4	0.0119611	PTPRC,RAC2,CCR2,DOCK8
	GO:BP	GO:1903974	positive regulation of cellular response to macrophage colony-stimulating factor stimulus	1	0.0119611	TLR4
	GO:BP	GO:0051251	positive regulation of lymphocyte activation	3	0.0119611	PTPRC,DOCK8,TLR4
	GO:BP	GO:0045055	regulated exocytosis	3	0.0119611	RAC2,PLEK,ITGB2
	GO:BP	GO:0010920	negative regulation of inositol phosphate biosynthetic process	1	0.0119611	PLEK
	GO:BP	GO:0032760	positive regulation of tumor necrosis factor production	2	0.0119611	PTPRC,TLR4
	GO:BP	GO:1903971	positive regulation of response to macrophage colony-stimulating factor	1	0.0119611	TLR4
	GO:BP	GO:0030845	phospholipase C-inhibiting G protein-coupled receptor signaling pathway	1	0.0119611	PLEK
	GO:BP	GO:0070434	positive regulation of nucleotide-binding oligomerization domain containing 2 signaling pathway	1	0.0119611	TLR4
	GO:BP	GO:0070560	protein secretion by platelet	1	0.0119611	PLEK
	GO:BP	GO:0070430	positive regulation of nucleotide-binding oligomerization domain containing 1 signaling pathway	1	0.0119611	TLR4
	GO:BP	GO:0044027	hypermethylation of CpG island	1	0.0119611	SPI1
	GO:BP	GO:0044026	DNA hypermethylation	1	0.0119611	SPI1
	GO:BP	GO:1902565	positive regulation of neutrophil activation	1	0.0119611	ITGB2
	GO:BP	GO:0060305	regulation of cell diameter	1	0.0119611	PLEK
	GO:BP	GO:0070426	positive regulation of nucleotide-binding oligomerization domain containing signaling pathway	1	0.0119611	TLR4
	GO:BP	GO:0061485	memory T cell proliferation	1	0.0119611	DOCK8
	GO:BP	GO:0002925	positive regulation of humoral immune response mediated by circulating immunoglobulin	1	0.0119611	PTPRC
	GO:BP	GO:1903557	positive regulation of tumor necrosis factor superfamily cytokine production	2	0.0122245	PTPRC,TLR4
	GO:BP	GO:0032940	secretion by cell	5	0.0122506	BLK,RAC2,PLEK,TLR4,ITGB2
	GO:BP	GO:0050730	regulation of peptidyl-tyrosine phosphorylation	3	0.0124428	PTPRC,PTPN6,ITGB2
	GO:BP	GO:0034109	homotypic cell-cell adhesion	2	0.0126892	PTPN6,PLEK
	GO:BP	GO:0030888	regulation of B cell proliferation	2	0.0132238	PTPRC,TLR4
	GO:BP	GO:0070373	negative regulation of ERK1 and ERK2 cascade	2	0.0132238	PTPRC,TLR4
	GO:BP	GO:0044089	positive regulation of cellular component biogenesis	4	0.0132402	RAC2,PLEK,TLR4,GPR65
	GO:BP	GO:2000379	positive regulation of reactive oxygen species metabolic process	2	0.0144551	TLR4,ITGB2
	GO:BP	GO:0140352	export from cell	5	0.0146306	BLK,RAC2,PLEK,TLR4,ITGB2
	GO:BP	GO:0042113	B cell activation	3	0.014771	PTPRC,PTPN6,TLR4
	GO:BP	GO:0030154	cell differentiation	10	0.0152847	PTPRC,SPI1,IKZF1,BLK,RAC2,DOCK2,PTPN6,PLEK,TLR4,ITGB2
	GO:BP	GO:0010563	negative regulation of phosphorus metabolic process	4	0.0152928	PTPRC,PTPN6,PLEK,TLR4
	GO:BP	GO:0045936	negative regulation of phosphate metabolic process	4	0.0152928	PTPRC,PTPN6,PLEK,TLR4
	GO:BP	GO:0050878	regulation of body fluid levels	3	0.0154772	PTPN6,PLEK,TLR4
	GO:BP	GO:0048583	regulation of response to stimulus	10	0.0154772	PTPRC,BLK,RAC2,CCR2,PTPN6,PLEK,IL16,TLR4,GPR65,ITGB2
	GO:BP	GO:0030193	regulation of blood coagulation	2	0.0155916	PLEK,TLR4
	GO:BP	GO:0032233	positive regulation of actin filament bundle assembly	2	0.0155916	PLEK,GPR65
	GO:BP	GO:0050764	regulation of phagocytosis	2	0.0155916	PTPRC,DOCK2
	GO:BP	GO:0002702	positive regulation of production of molecular mediator of immune response	2	0.0155916	PTPRC,TLR4
	GO:BP	GO:0002690	positive regulation of leukocyte chemotaxis	2	0.0155916	RAC2,CCR2
	GO:BP	GO:1900046	regulation of hemostasis	2	0.0155916	PLEK,TLR4
	GO:BP	GO:0040012	regulation of locomotion	5	0.0157265	PTPRC,RAC2,CCR2,IL16,DOCK8
	GO:BP	GO:0048522	positive regulation of cellular process	12	0.0157532	PTPRC,SPI1,CIITA,BLK,RAC2,CCR2,PTPN6,PLEK,DOCK8,TLR4,GPR65,ITGB2
	GO:BP	GO:0016477	cell migration	6	0.0158455	PTPRC,RAC2,CCR2,IL16,DOCK8,ITGB2
	GO:BP	GO:0001906	cell killing	2	0.0158455	PTPRC,PTPN6
	GO:BP	GO:0042035	regulation of cytokine biosynthetic process	2	0.0158455	PTPRC,TLR4
	GO:BP	GO:0070372	regulation of ERK1 and ERK2 cascade	3	0.0158455	PTPRC,PTPN6,TLR4
	GO:BP	GO:0050818	regulation of coagulation	2	0.0164724	PLEK,TLR4
	GO:BP	GO:0007204	positive regulation of cytosolic calcium ion concentration	3	0.0168974	PTPRC,PTPN6,GPR65
	GO:BP	GO:0002312	B cell activation involved in immune response	2	0.0169517	PTPRC,TLR4
	GO:BP	GO:0033627	cell adhesion mediated by integrin	2	0.0169517	PTPN6,ITGB2
	GO:BP	GO:0031400	negative regulation of protein modification process	4	0.0169937	PTPRC,SPI1,PTPN6,TLR4
	GO:BP	GO:0046903	secretion	5	0.0175369	BLK,RAC2,PLEK,TLR4,ITGB2
	GO:BP	GO:0070371	ERK1 and ERK2 cascade	3	0.018221	PTPRC,PTPN6,TLR4
	GO:BP	GO:1903905	positive regulation of establishment of T cell polarity	1	0.0182674	DOCK8
	GO:BP	GO:1903532	positive regulation of secretion by cell	3	0.0182674	BLK,TLR4,ITGB2
	GO:BP	GO:1903969	regulation of response to macrophage colony-stimulating factor	1	0.0182674	TLR4
	GO:BP	GO:1903972	regulation of cellular response to macrophage colony-stimulating factor stimulus	1	0.0182674	TLR4
	GO:BP	GO:1905451	positive regulation of Fc-gamma receptor signaling pathway involved in phagocytosis	1	0.0182674	PTPRC
	GO:BP	GO:1900227	positive regulation of NLRP3 inflammasome complex assembly	1	0.0182674	TLR4
	GO:BP	GO:0001766	membrane raft polarization	1	0.0182674	DOCK2
	GO:BP	GO:1903615	positive regulation of protein tyrosine phosphatase activity	1	0.0182674	PTPRC
	GO:BP	GO:0045343	regulation of MHC class I biosynthetic process	1	0.0182674	CIITA
	GO:BP	GO:0044855	plasma membrane raft distribution	1	0.0182674	PTPRC
	GO:BP	GO:0045085	negative regulation of interleukin-2 biosynthetic process	1	0.0182674	PTPRC
	GO:BP	GO:0002924	negative regulation of humoral immune response mediated by circulating immunoglobulin	1	0.0182674	PTPN6
	GO:BP	GO:0045341	MHC class I biosynthetic process	1	0.0182674	CIITA
	GO:BP	GO:0033277	abortive mitotic cell cycle	1	0.0182674	PTPN6
	GO:BP	GO:0002378	immunoglobulin biosynthetic process	1	0.0182674	PTPRC
	GO:BP	GO:0030593	neutrophil chemotaxis	2	0.0182674	RAC2,ITGB2
	GO:BP	GO:0045345	positive regulation of MHC class I biosynthetic process	1	0.0182674	CIITA
	GO:BP	GO:0070428	regulation of nucleotide-binding oligomerization domain containing 1 signaling pathway	1	0.0182674	TLR4
	GO:BP	GO:0044856	plasma membrane raft localization	1	0.0182674	PTPRC
	GO:BP	GO:0032707	negative regulation of interleukin-23 production	1	0.0182674	TLR4
	GO:BP	GO:0002537	nitric oxide production involved in inflammatory response	1	0.0182674	TLR4
	GO:BP	GO:0042089	cytokine biosynthetic process	2	0.0182674	PTPRC,TLR4
	GO:BP	GO:0002540	leukotriene production involved in inflammatory response	1	0.0182674	ALOX5AP
	GO:BP	GO:0002538	arachidonic acid metabolite production involved in inflammatory response	1	0.0182674	ALOX5AP
	GO:BP	GO:0050871	positive regulation of B cell activation	2	0.0182697	PTPRC,TLR4
	GO:BP	GO:0042107	cytokine metabolic process	2	0.0182697	PTPRC,TLR4
	GO:BP	GO:1903530	regulation of secretion by cell	4	0.0185762	BLK,RAC2,TLR4,ITGB2
	GO:BP	GO:0033077	T cell differentiation in thymus	2	0.0188152	PTPRC,DOCK2
	GO:BP	GO:0007166	cell surface receptor signaling pathway	8	0.0189318	PTPRC,SPI1,CSF2RA,BLK,PTPN6,PLEK,TLR4,ITGB2
	GO:BP	GO:0007264	small GTPase mediated signal transduction	4	0.018976	RAC2,DOCK2,DOCK8,GPR65
	GO:BP	GO:0048869	cellular developmental process	10	0.018976	PTPRC,SPI1,IKZF1,BLK,RAC2,DOCK2,PTPN6,PLEK,TLR4,ITGB2
	GO:BP	GO:0043405	regulation of MAP kinase activity	3	0.0190617	PTPRC,PTPN6,TLR4
	GO:BP	GO:0016192	vesicle-mediated transport	6	0.0190617	PTPRC,RAC2,DOCK2,PLEK,TLR4,ITGB2
	GO:BP	GO:0002698	negative regulation of immune effector process	2	0.0190617	PTPRC,PTPN6
	GO:BP	GO:0051047	positive regulation of secretion	3	0.0192429	BLK,TLR4,ITGB2
	GO:BP	GO:0002705	positive regulation of leukocyte mediated immunity	2	0.0196079	PTPRC,ITGB2
	GO:BP	GO:0051480	regulation of cytosolic calcium ion concentration	3	0.0196678	PTPRC,PTPN6,GPR65
	GO:BP	GO:0065007	biological regulation	19	0.0202572	PTPRC,SPI1,IKZF1,CIITA,CSF2RA,BLK,RAC2,ALOX5AP,CCR2,DOCK2,PTPN6,PLEK,IL16,DOCK8,TAGAP,TLR4,GPR65,CYTIP,ITGB2
	GO:BP	GO:0048870	cell motility	6	0.0206562	PTPRC,RAC2,CCR2,IL16,DOCK8,ITGB2
	GO:BP	GO:0051674	localization of cell	6	0.0206562	PTPRC,RAC2,CCR2,IL16,DOCK8,ITGB2
	GO:BP	GO:0002706	regulation of lymphocyte mediated immunity	2	0.0212656	PTPRC,PTPN6
	GO:BP	GO:0007229	integrin-mediated signaling pathway	2	0.0212656	PLEK,ITGB2
	GO:BP	GO:0022407	regulation of cell-cell adhesion	3	0.0215676	PTPRC,PTPN6,DOCK8
	GO:BP	GO:0019724	B cell mediated immunity	2	0.0215808	PTPRC,PTPN6
	GO:BP	GO:0042100	B cell proliferation	2	0.0215808	PTPRC,TLR4
	GO:BP	GO:1990266	neutrophil migration	2	0.0215808	RAC2,ITGB2
	GO:BP	GO:0016064	immunoglobulin mediated immune response	2	0.0215808	PTPRC,PTPN6
	GO:BP	GO:0051046	regulation of secretion	4	0.0216605	BLK,RAC2,TLR4,ITGB2
	GO:BP	GO:0050777	negative regulation of immune response	2	0.0220565	PTPRC,PTPN6
	GO:BP	GO:0071621	granulocyte chemotaxis	2	0.0220565	RAC2,ITGB2
	GO:BP	GO:0035556	intracellular signal transduction	8	0.0224158	PTPRC,RAC2,DOCK2,PTPN6,PLEK,DOCK8,TLR4,GPR65
	GO:BP	GO:0002700	regulation of production of molecular mediator of immune response	2	0.0225327	PTPRC,TLR4
	GO:BP	GO:0002688	regulation of leukocyte chemotaxis	2	0.0225327	RAC2,CCR2
	GO:BP	GO:1903223	positive regulation of oxidative stress-induced neuron death	1	0.0227543	TLR4
	GO:BP	GO:1902262	apoptotic process involved in blood vessel morphogenesis	1	0.0227543	SPI1
	GO:BP	GO:0006933	negative regulation of cell adhesion involved in substrate-bound cell migration	1	0.0227543	PTPRC
	GO:BP	GO:0001911	negative regulation of leukocyte mediated cytotoxicity	1	0.0227543	PTPRC
	GO:BP	GO:0001915	negative regulation of T cell mediated cytotoxicity	1	0.0227543	PTPRC
	GO:BP	GO:1903613	regulation of protein tyrosine phosphatase activity	1	0.0227543	PTPRC
	GO:BP	GO:0038094	Fc-gamma receptor signaling pathway	1	0.0227543	PTPRC
	GO:BP	GO:0038096	Fc-gamma receptor signaling pathway involved in phagocytosis	1	0.0227543	PTPRC
	GO:BP	GO:0045347	negative regulation of MHC class II biosynthetic process	1	0.0227543	SPI1
	GO:BP	GO:0045588	positive regulation of gamma-delta T cell differentiation	1	0.0227543	PTPRC
	GO:BP	GO:0002433	immune response-regulating cell surface receptor signaling pathway involved in phagocytosis	1	0.0227543	PTPRC
	GO:BP	GO:1903903	regulation of establishment of T cell polarity	1	0.0227543	DOCK8
	GO:BP	GO:1903706	regulation of hemopoiesis	3	0.0227543	PTPRC,SPI1,PTPN6
	GO:BP	GO:0070427	nucleotide-binding oligomerization domain containing 1 signaling pathway	1	0.0227543	TLR4
	GO:BP	GO:0031342	negative regulation of cell killing	1	0.0227543	PTPRC
	GO:BP	GO:0046645	positive regulation of gamma-delta T cell activation	1	0.0227543	PTPRC
	GO:BP	GO:0051770	positive regulation of nitric-oxide synthase biosynthetic process	1	0.0227543	TLR4
	GO:BP	GO:0071593	lymphocyte aggregation	1	0.0227543	RAC2
	GO:BP	GO:0032675	regulation of interleukin-6 production	2	0.0227543	PTPN6,TLR4
	GO:BP	GO:0060369	positive regulation of Fc receptor mediated stimulatory signaling pathway	1	0.0227543	PTPRC
	GO:BP	GO:1905449	regulation of Fc-gamma receptor signaling pathway involved in phagocytosis	1	0.0227543	PTPRC
	GO:BP	GO:0002822	regulation of adaptive immune response based on somatic recombination of immune receptors built from immunoglobulin superfamily domains	2	0.0229147	PTPRC,PTPN6
	GO:BP	GO:0045785	positive regulation of cell adhesion	3	0.0244219	PTPRC,PTPN6,DOCK8
	GO:BP	GO:0006887	exocytosis	3	0.0245711	RAC2,PLEK,ITGB2
	GO:BP	GO:0042060	wound healing	3	0.0245711	PTPN6,PLEK,TLR4
	GO:BP	GO:0032231	regulation of actin filament bundle assembly	2	0.0246404	PLEK,GPR65
	GO:BP	GO:0060759	regulation of response to cytokine stimulus	2	0.0246404	PTPRC,TLR4
	GO:BP	GO:0032946	positive regulation of mononuclear cell proliferation	2	0.025112	PTPRC,TLR4
	GO:BP	GO:0032635	interleukin-6 production	2	0.025112	PTPN6,TLR4
	GO:BP	GO:0050671	positive regulation of lymphocyte proliferation	2	0.025112	PTPRC,TLR4
	GO:BP	GO:0031532	actin cytoskeleton reorganization	2	0.0256673	PLEK,GPR65
	GO:BP	GO:0000187	activation of MAPK activity	2	0.0256673	PTPRC,TLR4
	GO:BP	GO:0097530	granulocyte migration	2	0.0262247	RAC2,ITGB2
	GO:BP	GO:0008037	cell recognition	2	0.0262247	DOCK2,DOCK8
	GO:BP	GO:0051209	release of sequestered calcium ion into cytosol	2	0.0267555	PTPRC,PTPN6
	GO:BP	GO:0070665	positive regulation of leukocyte proliferation	2	0.0267555	PTPRC,TLR4
	GO:BP	GO:0030099	myeloid cell differentiation	3	0.0267555	SPI1,IKZF1,PTPN6
	GO:BP	GO:0070432	regulation of nucleotide-binding oligomerization domain containing 2 signaling pathway	1	0.0268658	TLR4
	GO:BP	GO:0043313	regulation of neutrophil degranulation	1	0.0268658	ITGB2
	GO:BP	GO:0045416	positive regulation of interleukin-8 biosynthetic process	1	0.0268658	TLR4
	GO:BP	GO:0045414	regulation of interleukin-8 biosynthetic process	1	0.0268658	TLR4
	GO:BP	GO:0045359	positive regulation of interferon-beta biosynthetic process	1	0.0268658	TLR4
	GO:BP	GO:0070424	regulation of nucleotide-binding oligomerization domain containing signaling pathway	1	0.0268658	TLR4
	GO:BP	GO:0032497	detection of lipopolysaccharide	1	0.0268658	TLR4
	GO:BP	GO:0033625	positive regulation of integrin activation	1	0.0268658	PLEK
	GO:BP	GO:0035701	hematopoietic stem cell migration	1	0.0268658	PTPRC
	GO:BP	GO:0019221	cytokine-mediated signaling pathway	3	0.0268658	PTPRC,SPI1,CSF2RA
	GO:BP	GO:0060729	intestinal epithelial structure maintenance	1	0.0268658	TLR4
	GO:BP	GO:0090241	negative regulation of histone H4 acetylation	1	0.0268658	SPI1
	GO:BP	GO:0051769	regulation of nitric-oxide synthase biosynthetic process	1	0.0268658	TLR4
	GO:BP	GO:0002921	negative regulation of humoral immune response	1	0.0268658	PTPN6
	GO:BP	GO:0051767	nitric-oxide synthase biosynthetic process	1	0.0268658	TLR4
	GO:BP	GO:0051282	regulation of sequestering of calcium ion	2	0.0268658	PTPRC,PTPN6
	GO:BP	GO:0002819	regulation of adaptive immune response	2	0.0268658	PTPRC,PTPN6
	GO:BP	GO:0002322	B cell proliferation involved in immune response	1	0.0268658	TLR4
	GO:BP	GO:0002730	regulation of dendritic cell cytokine production	1	0.0268658	TLR4
	GO:BP	GO:0051208	sequestering of calcium ion	2	0.0268658	PTPRC,PTPN6
	GO:BP	GO:0051283	negative regulation of sequestering of calcium ion	2	0.0268658	PTPRC,PTPN6
	GO:BP	GO:1902563	regulation of neutrophil activation	1	0.0268658	ITGB2
	GO:BP	GO:0019220	regulation of phosphate metabolic process	6	0.0278979	PTPRC,RAC2,PTPN6,PLEK,TLR4,ITGB2
	GO:BP	GO:0051174	regulation of phosphorus metabolic process	6	0.0279407	PTPRC,RAC2,PTPN6,PLEK,TLR4,ITGB2
	GO:BP	GO:0030218	erythrocyte differentiation	2	0.0280395	SPI1,IKZF1
	GO:BP	GO:0030036	actin cytoskeleton organization	4	0.0280395	RAC2,DOCK2,PLEK,GPR65
	GO:BP	GO:0050852	T cell receptor signaling pathway	2	0.0280395	PTPRC,PTPN6
	GO:BP	GO:0045859	regulation of protein kinase activity	4	0.0295579	PTPRC,RAC2,PTPN6,TLR4
	GO:BP	GO:0008283	cell population proliferation	6	0.0297024	PTPRC,RAC2,DOCK2,PTPN6,DOCK8,TLR4
	GO:BP	GO:0046631	alpha-beta T cell activation	2	0.0299556	PTPRC,DOCK2
	GO:BP	GO:0002713	negative regulation of B cell mediated immunity	1	0.0302906	PTPN6
	GO:BP	GO:0045084	positive regulation of interleukin-12 biosynthetic process	1	0.0302906	TLR4
	GO:BP	GO:0045586	regulation of gamma-delta T cell differentiation	1	0.0302906	PTPRC
	GO:BP	GO:0002576	platelet degranulation	1	0.0302906	PLEK
	GO:BP	GO:0042592	homeostatic process	6	0.0302906	PTPRC,SPI1,IKZF1,PTPN6,TLR4,GPR65
	GO:BP	GO:0008284	positive regulation of cell population proliferation	4	0.0302906	PTPRC,RAC2,PTPN6,TLR4
	GO:BP	GO:0032490	detection of molecule of bacterial origin	1	0.0302906	TLR4
	GO:BP	GO:0032627	interleukin-23 production	1	0.0302906	TLR4
	GO:BP	GO:0046643	regulation of gamma-delta T cell activation	1	0.0302906	PTPRC
	GO:BP	GO:0002890	negative regulation of immunoglobulin mediated immune response	1	0.0302906	PTPN6
	GO:BP	GO:0071223	cellular response to lipoteichoic acid	1	0.0302906	TLR4
	GO:BP	GO:0070391	response to lipoteichoic acid	1	0.0302906	TLR4
	GO:BP	GO:0097553	calcium ion transmembrane import into cytosol	2	0.0302906	PTPRC,PTPN6
	GO:BP	GO:0032667	regulation of interleukin-23 production	1	0.0302906	TLR4
	GO:BP	GO:0002710	negative regulation of T cell mediated immunity	1	0.0302906	PTPRC
	GO:BP	GO:0030183	B cell differentiation	2	0.0302906	PTPRC,PTPN6
	GO:BP	GO:0044546	NLRP3 inflammasome complex assembly	1	0.0302906	TLR4
	GO:BP	GO:0001933	negative regulation of protein phosphorylation	3	0.0302906	PTPRC,PTPN6,TLR4
	GO:BP	GO:0060753	regulation of mast cell chemotaxis	1	0.0302906	RAC2
	GO:BP	GO:0045357	regulation of interferon-beta biosynthetic process	1	0.0302906	TLR4
	GO:BP	GO:0048539	bone marrow development	1	0.0302906	PTPRC
	GO:BP	GO:0006816	calcium ion transport	3	0.0302906	PTPRC,PTPN6,IL16
	GO:BP	GO:0042228	interleukin-8 biosynthetic process	1	0.0302906	TLR4
	GO:BP	GO:0002371	dendritic cell cytokine production	1	0.0302906	TLR4
	GO:BP	GO:0045350	interferon-beta biosynthetic process	1	0.0302906	TLR4
	GO:BP	GO:0061041	regulation of wound healing	2	0.0302906	PLEK,TLR4
	GO:BP	GO:1900225	regulation of NLRP3 inflammasome complex assembly	1	0.0302906	TLR4
	GO:BP	GO:2000377	regulation of reactive oxygen species metabolic process	2	0.0302906	TLR4,ITGB2
	GO:BP	GO:0034101	erythrocyte homeostasis	2	0.0303774	SPI1,IKZF1
	GO:BP	GO:0006959	humoral immune response	2	0.0317186	PTPRC,PTPN6
	GO:BP	GO:0006874	cellular calcium ion homeostasis	3	0.0317797	PTPRC,PTPN6,GPR65
	GO:BP	GO:0035335	peptidyl-tyrosine dephosphorylation	2	0.0322676	PTPRC,PTPN6
	GO:BP	GO:0031399	regulation of protein modification process	6	0.0329288	PTPRC,SPI1,RAC2,PTPN6,TLR4,ITGB2
	GO:BP	GO:0030334	regulation of cell migration	4	0.034754	PTPRC,RAC2,CCR2,DOCK8
	GO:BP	GO:0018193	peptidyl-amino acid modification	5	0.034754	PTPRC,SPI1,BLK,PTPN6,ITGB2
	GO:BP	GO:0055074	calcium ion homeostasis	3	0.0347727	PTPRC,PTPN6,GPR65
	GO:BP	GO:0140052	cellular response to oxidised low-density lipoprotein particle stimulus	1	0.0348142	TLR4
	GO:BP	GO:0060368	regulation of Fc receptor mediated stimulatory signaling pathway	1	0.0348142	PTPRC
	GO:BP	GO:0009611	response to wounding	3	0.0348142	PTPN6,PLEK,TLR4
	GO:BP	GO:0038093	Fc receptor signaling pathway	1	0.0348142	PTPRC
	GO:BP	GO:0045086	positive regulation of interleukin-2 biosynthetic process	1	0.0348142	PTPRC
	GO:BP	GO:0060907	positive regulation of macrophage cytokine production	1	0.0348142	TLR4
	GO:BP	GO:0060033	anatomical structure regression	1	0.0348142	SPI1
	GO:BP	GO:0043312	neutrophil degranulation	1	0.0348142	ITGB2
	GO:BP	GO:0030029	actin filament-based process	4	0.0349988	RAC2,DOCK2,PLEK,GPR65
	GO:BP	GO:0060402	calcium ion transport into cytosol	2	0.0353164	PTPRC,PTPN6
	GO:BP	GO:0050870	positive regulation of T cell activation	2	0.0353164	PTPRC,DOCK8
	GO:BP	GO:1903305	regulation of regulated secretory pathway	2	0.0358719	RAC2,ITGB2
	GO:BP	GO:0045619	regulation of lymphocyte differentiation	2	0.0358719	PTPRC,PTPN6
	GO:BP	GO:0072503	cellular divalent inorganic cation homeostasis	3	0.0364807	PTPRC,PTPN6,GPR65
	GO:BP	GO:0042326	negative regulation of phosphorylation	3	0.0364807	PTPRC,PTPN6,TLR4
	GO:BP	GO:0043549	regulation of kinase activity	4	0.0364807	PTPRC,RAC2,PTPN6,TLR4
	GO:BP	GO:0097531	mast cell migration	1	0.0372102	RAC2
	GO:BP	GO:0048302	regulation of isotype switching to IgG isotypes	1	0.0372102	PTPRC
	GO:BP	GO:0042090	interleukin-12 biosynthetic process	1	0.0372102	TLR4
	GO:BP	GO:1903039	positive regulation of leukocyte cell-cell adhesion	2	0.0372102	PTPRC,DOCK8
	GO:BP	GO:1903034	regulation of response to wounding	2	0.0372102	PLEK,TLR4
	GO:BP	GO:0002922	positive regulation of humoral immune response	1	0.0372102	PTPRC
	GO:BP	GO:0044351	macropinocytosis	1	0.0372102	DOCK2
	GO:BP	GO:0009306	protein secretion	3	0.0372102	BLK,PLEK,TLR4
	GO:BP	GO:0035592	establishment of protein localization to extracellular region	3	0.0372102	BLK,PLEK,TLR4
	GO:BP	GO:0045075	regulation of interleukin-12 biosynthetic process	1	0.0372102	TLR4
	GO:BP	GO:0036006	cellular response to macrophage colony-stimulating factor stimulus	1	0.0372102	TLR4
	GO:BP	GO:0032930	positive regulation of superoxide anion generation	1	0.0372102	ITGB2
	GO:BP	GO:0070838	divalent metal ion transport	3	0.0372102	PTPRC,PTPN6,IL16
	GO:BP	GO:0036005	response to macrophage colony-stimulating factor	1	0.0372102	TLR4
	GO:BP	GO:0048304	positive regulation of isotype switching to IgG isotypes	1	0.0372102	PTPRC
	GO:BP	GO:0030010	establishment of cell polarity	2	0.0372102	DOCK2,DOCK8
	GO:BP	GO:0045351	type I interferon biosynthetic process	1	0.0372102	TLR4
	GO:BP	GO:0002285	lymphocyte activation involved in immune response	2	0.0372102	PTPRC,TLR4
	GO:BP	GO:0002283	neutrophil activation involved in immune response	1	0.0372102	ITGB2
	GO:BP	GO:0072511	divalent inorganic cation transport	3	0.0372102	PTPRC,PTPN6,IL16
	GO:BP	GO:0032700	negative regulation of interleukin-17 production	1	0.0372102	TLR4
	GO:BP	GO:0042535	positive regulation of tumor necrosis factor biosynthetic process	1	0.0372102	TLR4
	GO:BP	GO:0070486	leukocyte aggregation	1	0.0372102	RAC2
	GO:BP	GO:0002551	mast cell chemotaxis	1	0.0372102	RAC2
	GO:BP	GO:0098581	detection of external biotic stimulus	1	0.0372102	TLR4
	GO:BP	GO:0033623	regulation of integrin activation	1	0.0372102	PLEK
	GO:BP	GO:2000145	regulation of cell motility	4	0.0372102	PTPRC,RAC2,CCR2,DOCK8
	GO:BP	GO:0071692	protein localization to extracellular region	3	0.0378309	BLK,PLEK,TLR4
	GO:BP	GO:0002262	myeloid cell homeostasis	2	0.0380076	SPI1,IKZF1
	GO:BP	GO:0072507	divalent inorganic cation homeostasis	3	0.0380076	PTPRC,PTPN6,GPR65
	GO:BP	GO:0007015	actin filament organization	3	0.0382695	RAC2,PLEK,GPR65
	GO:BP	GO:0002440	production of molecular mediator of immune response	2	0.0385546	PTPRC,TLR4
	GO:BP	GO:1902533	positive regulation of intracellular signal transduction	4	0.0388982	PTPRC,PTPN6,TLR4,GPR65
	GO:BP	GO:0010921	regulation of phosphatase activity	2	0.0391025	PTPRC,PLEK
	GO:BP	GO:0060401	cytosolic calcium ion transport	2	0.0397439	PTPRC,PTPN6
	GO:BP	GO:1900017	positive regulation of cytokine production involved in inflammatory response	1	0.0405649	TLR4
	GO:BP	GO:0070423	nucleotide-binding oligomerization domain containing signaling pathway	1	0.0405649	TLR4
	GO:BP	GO:0046629	gamma-delta T cell activation	1	0.0405649	PTPRC
	GO:BP	GO:0002431	Fc receptor mediated stimulatory signaling pathway	1	0.0405649	PTPRC
	GO:BP	GO:0002756	MyD88-independent toll-like receptor signaling pathway	1	0.0405649	TLR4
	GO:BP	GO:0048291	isotype switching to IgG isotypes	1	0.0405649	PTPRC
	GO:BP	GO:0050930	induction of positive chemotaxis	1	0.0405649	IL16
	GO:BP	GO:0032928	regulation of superoxide anion generation	1	0.0405649	ITGB2
	GO:BP	GO:0042492	gamma-delta T cell differentiation	1	0.0405649	PTPRC
	GO:BP	GO:0070431	nucleotide-binding oligomerization domain containing 2 signaling pathway	1	0.0405649	TLR4
	GO:BP	GO:1902931	negative regulation of alcohol biosynthetic process	1	0.0405649	PLEK
	GO:BP	GO:0045076	regulation of interleukin-2 biosynthetic process	1	0.0405649	PTPRC
	GO:BP	GO:0001932	regulation of protein phosphorylation	5	0.0412602	PTPRC,RAC2,PTPN6,TLR4,ITGB2
	GO:BP	GO:0071900	regulation of protein serine/threonine kinase activity	3	0.0420279	PTPRC,PTPN6,TLR4
	GO:BP	GO:0002790	peptide secretion	3	0.0423015	BLK,PLEK,TLR4
	GO:BP	GO:0044087	regulation of cellular component biogenesis	4	0.0428563	RAC2,PLEK,TLR4,GPR65
	GO:BP	GO:0060263	regulation of respiratory burst	1	0.0433388	RAC2
	GO:BP	GO:0009595	detection of biotic stimulus	1	0.0433388	TLR4
	GO:BP	GO:0090239	regulation of histone H4 acetylation	1	0.0433388	SPI1
	GO:BP	GO:0019370	leukotriene biosynthetic process	1	0.0433388	ALOX5AP
	GO:BP	GO:0035872	nucleotide-binding domain, leucine rich repeat containing receptor signaling pathway	1	0.0433388	TLR4
	GO:BP	GO:0090026	positive regulation of monocyte chemotaxis	1	0.0433388	CCR2
	GO:BP	GO:0043302	positive regulation of leukocyte degranulation	1	0.0433388	ITGB2
	GO:BP	GO:0006928	movement of cell or subcellular component	6	0.0433388	PTPRC,RAC2,CCR2,IL16,DOCK8,ITGB2
	GO:BP	GO:0006691	leukotriene metabolic process	1	0.0433388	ALOX5AP
	GO:BP	GO:1903209	positive regulation of oxidative stress-induced cell death	1	0.0433388	TLR4
	GO:BP	GO:0031953	negative regulation of protein autophosphorylation	1	0.0433388	PTPRC
	GO:BP	GO:0050860	negative regulation of T cell receptor signaling pathway	1	0.0433388	PTPN6
	GO:BP	GO:0032660	regulation of interleukin-17 production	1	0.0433388	TLR4
	GO:BP	GO:0010919	regulation of inositol phosphate biosynthetic process	1	0.0433388	PLEK
	GO:BP	GO:0051270	regulation of cellular component movement	4	0.0433388	PTPRC,RAC2,CCR2,DOCK8
	GO:BP	GO:0051017	actin filament bundle assembly	2	0.0433388	PLEK,GPR65
	GO:BP	GO:0050718	positive regulation of interleukin-1 beta secretion	1	0.0433388	TLR4
	GO:BP	GO:1900409	positive regulation of cellular response to oxidative stress	1	0.0433388	TLR4
	GO:BP	GO:0050714	positive regulation of protein secretion	2	0.0433388	BLK,TLR4
	GO:BP	GO:0061572	actin filament bundle organization	2	0.0437288	PLEK,GPR65
	GO:BP	GO:0022409	positive regulation of cell-cell adhesion	2	0.0443695	PTPRC,DOCK8
	GO:BP	GO:0006468	protein phosphorylation	6	0.0446244	PTPRC,BLK,RAC2,PTPN6,TLR4,ITGB2
	GO:BP	GO:0001817	regulation of cytokine production	3	0.0448209	PTPRC,PTPN6,TLR4
	GO:BP	GO:0051924	regulation of calcium ion transport	2	0.0448209	PTPN6,IL16
	GO:BP	GO:0051338	regulation of transferase activity	4	0.0452629	PTPRC,RAC2,PTPN6,TLR4
	GO:BP	GO:0006875	cellular metal ion homeostasis	3	0.0452719	PTPRC,PTPN6,GPR65
	GO:BP	GO:0002449	lymphocyte mediated immunity	2	0.0452719	PTPRC,PTPN6
	GO:BP	GO:1902532	negative regulation of intracellular signal transduction	3	0.0458547	PTPRC,PTPN6,TLR4
	GO:BP	GO:0071677	positive regulation of mononuclear cell migration	1	0.0461275	CCR2
	GO:BP	GO:0061081	positive regulation of myeloid leukocyte cytokine production involved in immune response	1	0.0461275	TLR4
	GO:BP	GO:0042094	interleukin-2 biosynthetic process	1	0.0461275	PTPRC
	GO:BP	GO:0046641	positive regulation of alpha-beta T cell proliferation	1	0.0461275	PTPRC
	GO:BP	GO:0001916	positive regulation of T cell mediated cytotoxicity	1	0.0461275	PTPRC
	GO:BP	GO:0002888	positive regulation of myeloid leukocyte mediated immunity	1	0.0461275	ITGB2
	GO:BP	GO:1902884	positive regulation of response to oxidative stress	1	0.0461275	TLR4
	GO:BP	GO:0030277	maintenance of gastrointestinal epithelium	1	0.0461275	TLR4
	GO:BP	GO:0044030	regulation of DNA methylation	1	0.0461275	SPI1
	GO:BP	GO:0070102	interleukin-6-mediated signaling pathway	1	0.0461275	SPI1
	GO:BP	GO:0043011	myeloid dendritic cell differentiation	1	0.0461275	SPI1
	GO:BP	GO:0035303	regulation of dephosphorylation	2	0.0476171	PTPRC,PLEK
	GO:BP	GO:0070374	positive regulation of ERK1 and ERK2 cascade	2	0.0476171	PTPRC,TLR4
	GO:BP	GO:0032269	negative regulation of cellular protein metabolic process	4	0.0477414	PTPRC,SPI1,PTPN6,TLR4
	GO:BP	GO:0016311	dephosphorylation	3	0.0481817	PTPRC,PTPN6,PLEK
	GO:BP	GO:0070233	negative regulation of T cell apoptotic process	1	0.0485915	DOCK8
	GO:BP	GO:0042534	regulation of tumor necrosis factor biosynthetic process	1	0.0485915	TLR4
	GO:BP	GO:0032620	interleukin-17 production	1	0.0485915	TLR4
	GO:BP	GO:0007252	I-kappaB phosphorylation	1	0.0485915	TLR4
	GO:BP	GO:0032516	positive regulation of phosphoprotein phosphatase activity	1	0.0485915	PTPRC
	GO:BP	GO:0042533	tumor necrosis factor biosynthetic process	1	0.0485915	TLR4
	GO:BP	GO:0002793	positive regulation of peptide secretion	2	0.0485915	BLK,TLR4
	GO:BP	GO:0010447	response to acidic pH	1	0.0485915	GPR65
	GO:BP	GO:0035067	negative regulation of histone acetylation	1	0.0485915	SPI1
	GO:BP	GO:0002446	neutrophil mediated immunity	1	0.0485915	ITGB2
	GO:BP	GO:0010935	regulation of macrophage cytokine production	1	0.0485915	TLR4
	GO:BP	GO:0050858	negative regulation of antigen receptor-mediated signaling pathway	1	0.0485915	PTPN6
	GO:BP	GO:0030836	positive regulation of actin filament depolymerization	1	0.0485915	PLEK
	GO:BP	GO:0033622	integrin activation	1	0.0485915	PLEK
	GO:BP	GO:0090023	positive regulation of neutrophil chemotaxis	1	0.0485915	RAC2
	GO:BP	GO:0071624	positive regulation of granulocyte chemotaxis	1	0.0485915	RAC2
	GO:BP	GO:0050716	positive regulation of interleukin-1 secretion	1	0.0485915	TLR4
	GO:CC	GO:0071944	cell periphery	13	0.00421658	PTPRC,CSF2RA,BLK,RAC2,PTPN6,PLEK,IL16,DOCK8,TLR4,MYO1F,GPR65,CYTIP,ITGB2
	GO:CC	GO:0044459	plasma membrane part	10	0.00421658	PTPRC,CSF2RA,BLK,PTPN6,PLEK,DOCK8,TLR4,MYO1F,GPR65,ITGB2
	GO:CC	GO:0005886	plasma membrane	12	0.0114683	PTPRC,CSF2RA,BLK,RAC2,PTPN6,PLEK,IL16,DOCK8,TLR4,MYO1F,GPR65,ITGB2
	GO:CC	GO:0043235	receptor complex	4	0.028693	CSF2RA,PTPN6,TLR4,ITGB2
	GO:CC	GO:0098552	side of membrane	4	0.028693	PTPRC,CSF2RA,BLK,TLR4
	GO:CC	GO:0034687	integrin alphaL-beta2 complex	1	0.0324166	ITGB2
	GO:CC	GO:0016020	membrane	16	0.0353929	PTPRC,VCAM1,CSF2RA,BLK,RAC2,ALOX5AP,CCR2,DOCK2,PTPN6,PLEK,IL16,DOCK8,TLR4,MYO1F,GPR65,ITGB2
	GO:CC	GO:0009897	external side of plasma membrane	3	0.0477204	PTPRC,CSF2RA,TLR4
	KEGG	KEGG:04145	Phagosome	3	0.0246838	CTSS,TLR4,ITGB2
	KEGG	KEGG:04514	Cell adhesion molecules (CAMs)	3	0.0246838	PTPRC,VCAM1,ITGB2
Module 2	GO:BP	GO:0045333	cellular respiration	6	1.35338e-09	ND4L,ND4,ND5,ND1,COX3,CYTB
	GO:BP	GO:0042773	ATP synthesis coupled electron transport	5	1.63339e-09	ND4L,ND4,ND5,COX3,CYTB
	GO:BP	GO:0046034	ATP metabolic process	6	2.69707e-09	ATP6,ND4L,ND4,ND5,COX3,CYTB
	GO:BP	GO:0015980	energy derivation by oxidation of organic compounds	6	2.69707e-09	ND4L,ND4,ND5,ND1,COX3,CYTB
	GO:BP	GO:0006119	oxidative phosphorylation	5	2.69707e-09	ND4L,ND4,ND5,COX3,CYTB
	GO:BP	GO:0022904	respiratory electron transport chain	5	2.69707e-09	ND4L,ND4,ND5,COX3,CYTB
	GO:BP	GO:0022900	electron transport chain	5	2.26629e-08	ND4L,ND4,ND5,COX3,CYTB
	GO:BP	GO:0006091	generation of precursor metabolites and energy	6	3.30188e-08	ND4L,ND4,ND5,ND1,COX3,CYTB
	GO:BP	GO:0055114	oxidation-reduction process	7	1.76358e-07	ND3,ND4L,ND4,ND5,ND1,COX3,CYTB
	GO:BP	GO:0042775	mitochondrial ATP synthesis coupled electron transport	3	1.77128e-05	ND4,COX3,CYTB
	GO:BP	GO:0009060	aerobic respiration	3	3.32732e-05	ND4,ND1,COX3
	GO:BP	GO:1902600	proton transmembrane transport	3	0.000165708	ATP6,ND4,COX3
	GO:BP	GO:0006796	phosphate-containing compound metabolic process	6	0.00386604	ATP6,ND4L,ND4,ND5,COX3,CYTB
	GO:BP	GO:0006793	phosphorus metabolic process	6	0.00386604	ATP6,ND4L,ND4,ND5,COX3,CYTB
	GO:BP	GO:0015672	monovalent inorganic cation transport	3	0.0056604	ATP6,ND4,COX3
	GO:BP	GO:0016310	phosphorylation	5	0.00716433	ND4L,ND4,ND5,COX3,CYTB
	GO:BP	GO:0015988	energy coupled proton transmembrane transport, against electrochemical gradient	1	0.0104358	ND4
	GO:BP	GO:0015990	electron transport coupled proton transport	1	0.0104358	ND4
	GO:BP	GO:0098662	inorganic cation transmembrane transport	3	0.0153111	ATP6,ND4,COX3
	GO:BP	GO:0098660	inorganic ion transmembrane transport	3	0.0198342	ATP6,ND4,COX3
	GO:BP	GO:0098655	cation transmembrane transport	3	0.0204826	ATP6,ND4,COX3
	GO:BP	GO:0006122	mitochondrial electron transport, ubiquinol to cytochrome c	1	0.0255722	CYTB
	GO:BP	GO:0019646	aerobic electron transport chain	1	0.0260385	COX3
	GO:BP	GO:0006123	mitochondrial electron transport, cytochrome c to oxygen	1	0.0260385	COX3
	GO:BP	GO:0008535	respiratory chain complex IV assembly	1	0.0360029	COX3
	GO:BP	GO:0006812	cation transport	3	0.0360029	ATP6,ND4,COX3
	GO:BP	GO:0034220	ion transmembrane transport	3	0.0373421	ATP6,ND4,COX3
	GO:BP	GO:0006120	mitochondrial electron transport, NADH to ubiquinone	1	0.0400839	ND4
	GO:BP	GO:0015986	ATP synthesis coupled proton transport	1	0.0436103	ATP6
	GO:BP	GO:0015985	energy coupled proton transport, down electrochemical gradient	1	0.0436103	ATP6
	GO:BP	GO:0017004	cytochrome complex assembly	1	0.0481922	COX3
	GO:CC	GO:0098803	respiratory chain complex	7	1.17508e-14	ND3,ND4L,ND4,ND5,ND1,COX3,CYTB
	GO:CC	GO:0070469	respirasome	7	1.22901e-14	ND3,ND4L,ND4,ND5,ND1,COX3,CYTB
	GO:CC	GO:0005743	mitochondrial inner membrane	8	5.54213e-14	ATP6,ND3,ND4L,ND4,ND5,ND1,COX3,CYTB
	GO:CC	GO:0098800	inner mitochondrial membrane protein complex	7	8.97214e-14	ATP6,ND3,ND4L,ND4,ND5,ND1,CYTB
	GO:CC	GO:0019866	organelle inner membrane	8	1.17929e-13	ATP6,ND3,ND4L,ND4,ND5,ND1,COX3,CYTB
	GO:CC	GO:0031966	mitochondrial membrane	8	7.87675e-13	ATP6,ND3,ND4L,ND4,ND5,ND1,COX3,CYTB
	GO:CC	GO:0005740	mitochondrial envelope	8	1.26571e-12	ATP6,ND3,ND4L,ND4,ND5,ND1,COX3,CYTB
	GO:CC	GO:0005746	mitochondrial respirasome	6	1.26571e-12	ND3,ND4L,ND4,ND5,ND1,CYTB
	GO:CC	GO:0044455	mitochondrial membrane part	7	1.26571e-12	ATP6,ND3,ND4L,ND4,ND5,ND1,CYTB
	GO:CC	GO:0098798	mitochondrial protein complex	7	6.47769e-12	ATP6,ND3,ND4L,ND4,ND5,ND1,CYTB
	GO:CC	GO:1990204	oxidoreductase complex	6	1.02231e-11	ND3,ND4L,ND4,ND5,ND1,CYTB
	GO:CC	GO:0044429	mitochondrial part	8	1.67737e-11	ATP6,ND3,ND4L,ND4,ND5,ND1,COX3,CYTB
	GO:CC	GO:0005747	mitochondrial respiratory chain complex I	5	4.45612e-11	ND3,ND4L,ND4,ND5,ND1
	GO:CC	GO:0030964	NADH dehydrogenase complex	5	4.45612e-11	ND3,ND4L,ND4,ND5,ND1
	GO:CC	GO:0045271	respiratory chain complex I	5	4.45612e-11	ND3,ND4L,ND4,ND5,ND1
	GO:CC	GO:0031975	envelope	8	8.09726e-11	ATP6,ND3,ND4L,ND4,ND5,ND1,COX3,CYTB
	GO:CC	GO:0031967	organelle envelope	8	8.09726e-11	ATP6,ND3,ND4L,ND4,ND5,ND1,COX3,CYTB
	GO:CC	GO:0098796	membrane protein complex	8	9.68192e-10	ATP6,ND3,ND4L,ND4,ND5,ND1,COX3,CYTB
	GO:CC	GO:0005739	mitochondrion	8	2.96569e-09	ATP6,ND3,ND4L,ND4,ND5,ND1,COX3,CYTB
	GO:CC	GO:0031090	organelle membrane	8	6.38103e-08	ATP6,ND3,ND4L,ND4,ND5,ND1,COX3,CYTB
	GO:CC	GO:1902494	catalytic complex	6	1.74735e-05	ND3,ND4L,ND4,ND5,ND1,CYTB
	GO:CC	GO:0070069	cytochrome complex	2	0.000118226	COX3,CYTB
	GO:CC	GO:0032991	protein-containing complex	8	0.000152103	ATP6,ND3,ND4L,ND4,ND5,ND1,COX3,CYTB
	GO:CC	GO:0016021	integral component of membrane	8	0.000156	ATP6,ND3,ND4L,ND4,ND5,ND1,COX3,CYTB
	GO:CC	GO:0031224	intrinsic component of membrane	8	0.000168764	ATP6,ND3,ND4L,ND4,ND5,ND1,COX3,CYTB
	GO:CC	GO:0044425	membrane part	8	0.000674973	ATP6,ND3,ND4L,ND4,ND5,ND1,COX3,CYTB
	GO:CC	GO:0044446	intracellular organelle part	8	0.00176984	ATP6,ND3,ND4L,ND4,ND5,ND1,COX3,CYTB
	GO:CC	GO:0044444	cytoplasmic part	8	0.00181159	ATP6,ND3,ND4L,ND4,ND5,ND1,COX3,CYTB
	GO:CC	GO:0044422	organelle part	8	0.00226064	ATP6,ND3,ND4L,ND4,ND5,ND1,COX3,CYTB
	GO:CC	GO:0016020	membrane	8	0.00360562	ATP6,ND3,ND4L,ND4,ND5,ND1,COX3,CYTB
	GO:CC	GO:0005750	mitochondrial respiratory chain complex III	1	0.00752028	CYTB
	GO:CC	GO:0045275	respiratory chain complex III	1	0.00752028	CYTB
	GO:CC	GO:0043231	intracellular membrane-bounded organelle	8	0.00919683	ATP6,ND3,ND4L,ND4,ND5,ND1,COX3,CYTB
	GO:CC	GO:0005737	cytoplasm	8	0.00931438	ATP6,ND3,ND4L,ND4,ND5,ND1,COX3,CYTB
	GO:CC	GO:0045263	proton-transporting ATP synthase complex, coupling factor F(o)	1	0.00981419	ATP6
	GO:CC	GO:0045277	respiratory chain complex IV	1	0.0114435	COX3
	GO:CC	GO:0043227	membrane-bounded organelle	8	0.013489	ATP6,ND3,ND4L,ND4,ND5,ND1,COX3,CYTB
	GO:CC	GO:0005753	mitochondrial proton-transporting ATP synthase complex	1	0.0144388	ATP6
	GO:CC	GO:0045259	proton-transporting ATP synthase complex	1	0.0158184	ATP6
	GO:CC	GO:0033177	proton-transporting two-sector ATPase complex, proton-transporting domain	1	0.017127	ATP6
	GO:CC	GO:0031305	integral component of mitochondrial inner membrane	1	0.0227851	CYTB
	GO:CC	GO:0031304	intrinsic component of mitochondrial inner membrane	1	0.0227851	CYTB
	GO:CC	GO:0043229	intracellular organelle	8	0.0312698	ATP6,ND3,ND4L,ND4,ND5,ND1,COX3,CYTB
	GO:CC	GO:0016469	proton-transporting two-sector ATPase complex	1	0.0317322	ATP6
	GO:CC	GO:0032592	integral component of mitochondrial membrane	1	0.0332695	CYTB
	GO:CC	GO:0098573	intrinsic component of mitochondrial membrane	1	0.0332767	CYTB
	GO:CC	GO:0043226	organelle	8	0.0356698	ATP6,ND3,ND4L,ND4,ND5,ND1,COX3,CYTB
	GO:MF	GO:0003954	NADH dehydrogenase activity	5	4.37795e-11	ND3,ND4L,ND4,ND5,ND1
	GO:MF	GO:0016651	oxidoreductase activity, acting on NAD(P)H	5	4.56473e-09	ND3,ND4L,ND4,ND5,ND1
	GO:MF	GO:0050136	NADH dehydrogenase (quinone) activity	4	4.91208e-09	ND3,ND4L,ND4,ND5
	GO:MF	GO:0008137	NADH dehydrogenase (ubiquinone) activity	4	4.91208e-09	ND3,ND4L,ND4,ND5
	GO:MF	GO:0016655	oxidoreductase activity, acting on NAD(P)H, quinone or similar compound as acceptor	4	1.15057e-08	ND3,ND4L,ND4,ND5
	GO:MF	GO:0016491	oxidoreductase activity	7	2.97646e-08	ND3,ND4L,ND4,ND5,ND1,COX3,CYTB
	GO:MF	GO:0003824	catalytic activity	8	0.00249475	ATP6,ND3,ND4L,ND4,ND5,ND1,COX3,CYTB
	GO:MF	GO:0045153	electron transporter, transferring electrons within CoQH2-cytochrome c reductase complex activity	1	0.00326019	CYTB
	GO:MF	GO:0009055	electron transfer activity	2	0.00326019	COX3,CYTB
	GO:MF	GO:0015453	oxidoreduction-driven active transmembrane transporter activity	1	0.00326019	COX3
	GO:MF	GO:0015399	primary active transmembrane transporter activity	2	0.00661703	ATP6,COX3
	GO:MF	GO:0015078	proton transmembrane transporter activity	2	0.00673607	ATP6,COX3
	GO:MF	GO:0048039	ubiquinone binding	1	0.0125254	ND4
	GO:MF	GO:0016681	oxidoreductase activity, acting on diphenols and related substances as donors, cytochrome as acceptor	1	0.0142399	CYTB
	GO:MF	GO:0016679	oxidoreductase activity, acting on diphenols and related substances as donors	1	0.0142399	CYTB
	GO:MF	GO:0008121	ubiquinol-cytochrome-c reductase activity	1	0.0142399	CYTB
	GO:MF	GO:0048038	quinone binding	1	0.0229438	ND4
	GO:MF	GO:0016675	oxidoreductase activity, acting on a heme group of donors	1	0.0239915	COX3
	GO:MF	GO:0022804	active transmembrane transporter activity	2	0.0239915	ATP6,COX3
	GO:MF	GO:0046933	proton-transporting ATP synthase activity, rotational mechanism	1	0.0239915	ATP6
	GO:MF	GO:0004129	cytochrome-c oxidase activity	1	0.0239915	COX3
	GO:MF	GO:0015002	heme-copper terminal oxidase activity	1	0.0239915	COX3
	GO:MF	GO:0016676	oxidoreductase activity, acting on a heme group of donors, oxygen as acceptor	1	0.0239915	COX3
	GO:MF	GO:0015077	monovalent inorganic cation transmembrane transporter activity	2	0.029474	ATP6,COX3
	GO:MF	GO:0044769	ATPase activity, coupled to transmembrane movement of ions, rotational mechanism	1	0.0362448	ATP6
	GO:MF	GO:0009678	pyrophosphate hydrolysis-driven proton transmembrane transporter activity	1	0.0397858	ATP6
	GO:MF	GO:0048037	cofactor binding	2	0.0484043	ND4,CYTB
	GO:MF	GO:0019829	ATPase-coupled cation transmembrane transporter activity	1	0.0488853	ATP6
	GO:MF	GO:0042625	ATPase-coupled ion transmembrane transporter activity	1	0.0488853	ATP6
	KEGG	KEGG:00190	Oxidative phosphorylation	5	1.84559e-08	ATP6,ND3,ND4L,ND4,ND1
	KEGG	KEGG:01100	Metabolic pathways	5	0.00190644	ATP6,ND3,ND4L,ND4,ND1
Module 3	GO:BP	GO:0030832	regulation of actin filament length	6	7.35181e-10	DSTN,WDR1,ARPC5,GMFB,ARPC1B,ACTR3
	GO:BP	GO:0008064	regulation of actin polymerization or depolymerization	6	7.35181e-10	DSTN,WDR1,ARPC5,GMFB,ARPC1B,ACTR3
	GO:BP	GO:0008154	actin polymerization or depolymerization	6	9.08966e-10	DSTN,WDR1,ARPC5,GMFB,ARPC1B,ACTR3
	GO:BP	GO:1902905	positive regulation of supramolecular fiber organization	6	9.08966e-10	DSTN,WDR1,ARPC5,GMFB,ARPC1B,ACTR3
	GO:BP	GO:0051495	positive regulation of cytoskeleton organization	6	1.31059e-09	DSTN,WDR1,ARPC5,GMFB,ARPC1B,ACTR3
	GO:BP	GO:0110053	regulation of actin filament organization	6	2.39989e-09	DSTN,WDR1,ARPC5,GMFB,ARPC1B,ACTR3
	GO:BP	GO:1902903	regulation of supramolecular fiber organization	6	9.85497e-09	DSTN,WDR1,ARPC5,GMFB,ARPC1B,ACTR3
	GO:BP	GO:0032956	regulation of actin cytoskeleton organization	6	9.85558e-09	DSTN,WDR1,ARPC5,GMFB,ARPC1B,ACTR3
	GO:BP	GO:0034314	Arp2/3 complex-mediated actin nucleation	4	1.27566e-08	ARPC5,GMFB,ARPC1B,ACTR3
	GO:BP	GO:0032970	regulation of actin filament-based process	6	1.27566e-08	DSTN,WDR1,ARPC5,GMFB,ARPC1B,ACTR3
	GO:BP	GO:0032535	regulation of cellular component size	6	1.27566e-08	DSTN,WDR1,ARPC5,GMFB,ARPC1B,ACTR3
	GO:BP	GO:0007015	actin filament organization	6	2.79388e-08	DSTN,WDR1,ARPC5,GMFB,ARPC1B,ACTR3
	GO:BP	GO:0090066	regulation of anatomical structure size	6	4.15861e-08	DSTN,WDR1,ARPC5,GMFB,ARPC1B,ACTR3
	GO:BP	GO:0045010	actin nucleation	4	5.83401e-08	ARPC5,GMFB,ARPC1B,ACTR3
	GO:BP	GO:0051493	regulation of cytoskeleton organization	6	8.18924e-08	DSTN,WDR1,ARPC5,GMFB,ARPC1B,ACTR3
	GO:BP	GO:0010638	positive regulation of organelle organization	6	9.49813e-08	DSTN,WDR1,ARPC5,GMFB,ARPC1B,ACTR3
	GO:BP	GO:0030036	actin cytoskeleton organization	6	3.41628e-07	DSTN,WDR1,ARPC5,GMFB,ARPC1B,ACTR3
	GO:BP	GO:0097435	supramolecular fiber organization	6	3.41628e-07	DSTN,WDR1,ARPC5,GMFB,ARPC1B,ACTR3
	GO:BP	GO:0030838	positive regulation of actin filament polymerization	4	4.71541e-07	ARPC5,GMFB,ARPC1B,ACTR3
	GO:BP	GO:0030029	actin filament-based process	6	5.55865e-07	DSTN,WDR1,ARPC5,GMFB,ARPC1B,ACTR3
	GO:BP	GO:0032273	positive regulation of protein polymerization	4	1.27393e-06	ARPC5,GMFB,ARPC1B,ACTR3
	GO:BP	GO:0030833	regulation of actin filament polymerization	4	2.56128e-06	ARPC5,GMFB,ARPC1B,ACTR3
	GO:BP	GO:0051130	positive regulation of cellular component organization	6	2.75648e-06	DSTN,WDR1,ARPC5,GMFB,ARPC1B,ACTR3
	GO:BP	GO:0030041	actin filament polymerization	4	3.25192e-06	ARPC5,GMFB,ARPC1B,ACTR3
	GO:BP	GO:0033043	regulation of organelle organization	6	5.35426e-06	DSTN,WDR1,ARPC5,GMFB,ARPC1B,ACTR3
	GO:BP	GO:0032271	regulation of protein polymerization	4	6.39686e-06	ARPC5,GMFB,ARPC1B,ACTR3
	GO:BP	GO:0031334	positive regulation of protein complex assembly	4	6.89769e-06	ARPC5,GMFB,ARPC1B,ACTR3
	GO:BP	GO:0030043	actin filament fragmentation	2	9.33733e-06	DSTN,WDR1
	GO:BP	GO:0051258	protein polymerization	4	1.46812e-05	ARPC5,GMFB,ARPC1B,ACTR3
	GO:BP	GO:0007010	cytoskeleton organization	6	2.33045e-05	DSTN,WDR1,ARPC5,GMFB,ARPC1B,ACTR3
	GO:BP	GO:0043933	protein-containing complex subunit organization	6	5.38805e-05	DSTN,WDR1,ARPC5,GMFB,ARPC1B,ACTR3
	GO:BP	GO:0043254	regulation of protein complex assembly	4	6.16253e-05	ARPC5,GMFB,ARPC1B,ACTR3
	GO:BP	GO:0044089	positive regulation of cellular component biogenesis	4	0.000143919	ARPC5,GMFB,ARPC1B,ACTR3
	GO:BP	GO:0030836	positive regulation of actin filament depolymerization	2	0.000143919	DSTN,WDR1
	GO:BP	GO:0051128	regulation of cellular component organization	6	0.00015848	DSTN,WDR1,ARPC5,GMFB,ARPC1B,ACTR3
	GO:BP	GO:1901881	positive regulation of protein depolymerization	2	0.000219647	DSTN,WDR1
	GO:BP	GO:0043243	positive regulation of protein complex disassembly	2	0.00054134	DSTN,WDR1
	GO:BP	GO:0044087	regulation of cellular component biogenesis	4	0.0011898	ARPC5,GMFB,ARPC1B,ACTR3
	GO:BP	GO:0030834	regulation of actin filament depolymerization	2	0.00131828	DSTN,WDR1
	GO:BP	GO:0030042	actin filament depolymerization	2	0.00151741	DSTN,WDR1
	GO:BP	GO:0034622	cellular protein-containing complex assembly	4	0.00200728	ARPC5,GMFB,ARPC1B,ACTR3
	GO:BP	GO:0065008	regulation of biological quality	6	0.00233006	DSTN,WDR1,ARPC5,GMFB,ARPC1B,ACTR3
	GO:BP	GO:1901879	regulation of protein depolymerization	2	0.00286105	DSTN,WDR1
	GO:BP	GO:0016043	cellular component organization	7	0.0029374	DSTN,MYO1E,WDR1,ARPC5,GMFB,ARPC1B,ACTR3
	GO:BP	GO:0006996	organelle organization	6	0.00332846	DSTN,WDR1,ARPC5,GMFB,ARPC1B,ACTR3
	GO:BP	GO:0071840	cellular component organization or biogenesis	7	0.00349226	DSTN,MYO1E,WDR1,ARPC5,GMFB,ARPC1B,ACTR3
	GO:BP	GO:0016333	morphogenesis of follicular epithelium	1	0.00371013	WDR1
	GO:BP	GO:0016334	establishment or maintenance of polarity of follicular epithelium	1	0.00371013	WDR1
	GO:BP	GO:0042247	establishment of planar polarity of follicular epithelium	1	0.00371013	WDR1
	GO:BP	GO:0043244	regulation of protein complex disassembly	2	0.00401766	DSTN,WDR1
	GO:BP	GO:0051261	protein depolymerization	2	0.00417003	DSTN,WDR1
	GO:BP	GO:0043624	cellular protein complex disassembly	2	0.00627164	DSTN,WDR1
	GO:BP	GO:0022607	cellular component assembly	5	0.00660919	WDR1,ARPC5,GMFB,ARPC1B,ACTR3
	GO:BP	GO:0016344	meiotic chromosome movement towards spindle pole	1	0.00660919	ACTR3
	GO:BP	GO:0035166	post-embryonic hemopoiesis	1	0.00660919	MYO1E
	GO:BP	GO:0065003	protein-containing complex assembly	4	0.00811265	ARPC5,GMFB,ARPC1B,ACTR3
	GO:BP	GO:0044085	cellular component biogenesis	5	0.00907152	WDR1,ARPC5,GMFB,ARPC1B,ACTR3
	GO:BP	GO:0048522	positive regulation of cellular process	6	0.00956038	DSTN,WDR1,ARPC5,GMFB,ARPC1B,ACTR3
	GO:BP	GO:0034316	negative regulation of Arp2/3 complex-mediated actin nucleation	1	0.0119125	GMFB
	GO:BP	GO:0051305	chromosome movement towards spindle pole	1	0.0119125	ACTR3
	GO:BP	GO:0051126	negative regulation of actin nucleation	1	0.0119125	GMFB
	GO:BP	GO:0032984	protein-containing complex disassembly	2	0.0126347	DSTN,WDR1
	GO:BP	GO:0033206	meiotic cytokinesis	1	0.0144145	ACTR3
	GO:BP	GO:0007163	establishment or maintenance of cell polarity	2	0.0154082	WDR1,ACTR3
	GO:BP	GO:0072015	glomerular visceral epithelial cell development	1	0.0160216	MYO1E
	GO:BP	GO:0035090	maintenance of apical/basal cell polarity	1	0.0160216	WDR1
	GO:BP	GO:0045199	maintenance of epithelial cell apical/basal polarity	1	0.0160216	WDR1
	GO:BP	GO:0032836	glomerular basement membrane development	1	0.0160216	MYO1E
	GO:BP	GO:0048518	positive regulation of biological process	6	0.0169131	DSTN,WDR1,ARPC5,GMFB,ARPC1B,ACTR3
	GO:BP	GO:0051014	actin filament severing	1	0.0178978	DSTN
	GO:BP	GO:0072310	glomerular epithelial cell development	1	0.0178978	MYO1E
	GO:BP	GO:0030011	maintenance of cell polarity	1	0.022681	WDR1
	GO:BP	GO:0048569	post-embryonic animal organ development	1	0.0262496	MYO1E
	GO:BP	GO:0003094	glomerular filtration	1	0.0262496	MYO1E
	GO:BP	GO:0002446	neutrophil mediated immunity	1	0.0262496	WDR1
	GO:BP	GO:0034315	regulation of Arp2/3 complex-mediated actin nucleation	1	0.0262496	GMFB
	GO:BP	GO:0061318	renal filtration cell differentiation	1	0.0268619	MYO1E
	GO:BP	GO:0022411	cellular component disassembly	2	0.0268619	DSTN,WDR1
	GO:BP	GO:0097205	renal filtration	1	0.0268619	MYO1E
	GO:BP	GO:0072112	glomerular visceral epithelial cell differentiation	1	0.0268619	MYO1E
	GO:BP	GO:0008356	asymmetric cell division	1	0.0268619	ACTR3
	GO:BP	GO:0072311	glomerular epithelial cell differentiation	1	0.0283923	MYO1E
	GO:BP	GO:0030220	platelet formation	1	0.0283923	WDR1
	GO:BP	GO:0072010	glomerular epithelium development	1	0.0298498	MYO1E
	GO:BP	GO:0036344	platelet morphogenesis	1	0.0298498	WDR1
	GO:BP	GO:0051125	regulation of actin nucleation	1	0.0357989	GMFB
	GO:BP	GO:0060307	regulation of ventricular cardiac muscle cell membrane repolarization	1	0.0374601	WDR1
	GO:BP	GO:0099625	ventricular cardiac muscle cell membrane repolarization	1	0.0390825	WDR1
	GO:BP	GO:0099623	regulation of cardiac muscle cell membrane repolarization	1	0.0406675	WDR1
	GO:BP	GO:0099622	cardiac muscle cell membrane repolarization	1	0.0462147	WDR1
	GO:BP	GO:0050794	regulation of cellular process	7	0.0491178	DSTN,MYO1E,WDR1,ARPC5,GMFB,ARPC1B,ACTR3
	GO:BP	GO:0060306	regulation of membrane repolarization	1	0.0491178	WDR1
	GO:CC	GO:0005885	Arp2/3 protein complex	3	6.75524e-07	ARPC5,ARPC1B,ACTR3
	GO:CC	GO:0015629	actin cytoskeleton	5	7.55915e-06	DSTN,MYO1E,ARPC5,ARPC1B,ACTR3
	GO:CC	GO:0044430	cytoskeletal part	5	0.0022206	DSTN,MYO1E,ARPC5,ARPC1B,ACTR3
	GO:CC	GO:0030864	cortical actin cytoskeleton	2	0.00308285	DSTN,ACTR3
	GO:CC	GO:0005856	cytoskeleton	5	0.00308285	DSTN,MYO1E,ARPC5,ARPC1B,ACTR3
	GO:CC	GO:0005911	cell-cell junction	3	0.00308285	MYO1E,WDR1,ACTR3
	GO:CC	GO:0005903	brush border	2	0.00340554	MYO1E,ACTR3
	GO:CC	GO:0030863	cortical cytoskeleton	2	0.0044361	DSTN,ACTR3
	GO:CC	GO:0098862	cluster of actin-based cell projections	2	0.00642354	MYO1E,ACTR3
	GO:CC	GO:0030027	lamellipodium	2	0.00655377	ARPC5,ACTR3
	GO:CC	GO:0030054	cell junction	3	0.0087277	MYO1E,WDR1,ACTR3
	GO:CC	GO:0044448	cell cortex part	2	0.0087277	DSTN,ACTR3
	GO:CC	GO:0061645	endocytic patch	1	0.0177102	ACTR3
	GO:CC	GO:0030479	actin cortical patch	1	0.0177102	ACTR3
	GO:CC	GO:0005938	cell cortex	2	0.0177102	DSTN,ACTR3
	GO:CC	GO:0031252	cell leading edge	2	0.0192161	ARPC5,ACTR3
	GO:CC	GO:0043228	non-membrane-bounded organelle	5	0.0237285	DSTN,MYO1E,ARPC5,ARPC1B,ACTR3
	GO:CC	GO:0043232	intracellular non-membrane-bounded organelle	5	0.0237285	DSTN,MYO1E,ARPC5,ARPC1B,ACTR3
	GO:CC	GO:0099568	cytoplasmic region	2	0.0324385	DSTN,ACTR3
	GO:CC	GO:0045334	clathrin-coated endocytic vesicle	1	0.0338311	MYO1E
	GO:MF	GO:0003779	actin binding	6	5.93369e-08	DSTN,MYO1E,ARPC5,GMFB,ARPC1B,ACTR3
	GO:MF	GO:0051015	actin filament binding	5	9.73714e-08	DSTN,MYO1E,ARPC5,ARPC1B,ACTR3
	GO:MF	GO:0008092	cytoskeletal protein binding	6	1.74659e-06	DSTN,MYO1E,ARPC5,GMFB,ARPC1B,ACTR3
	GO:MF	GO:0044877	protein-containing complex binding	6	1.74659e-06	DSTN,MYO1E,ARPC5,GMFB,ARPC1B,ACTR3
	GO:MF	GO:0005200	structural constituent of cytoskeleton	3	0.000848023	ARPC5,ARPC1B,ACTR3
	GO:MF	GO:0005198	structural molecule activity	3	0.0177873	ARPC5,ARPC1B,ACTR3
	GO:MF	GO:0071933	Arp2/3 complex binding	1	0.021135	GMFB
	GO:MF	GO:0005515	protein binding	7	0.0345876	DSTN,MYO1E,WDR1,ARPC5,GMFB,ARPC1B,ACTR3
	KEGG	KEGG:05132	Salmonella infection	2	0.00289214	ARPC5,ARPC1B
	KEGG	KEGG:04810	Regulation of actin cytoskeleton	2	0.0107787	ARPC5,ARPC1B
	KEGG	KEGG:04144	Endocytosis	2	0.0107787	ARPC5,ARPC1B
