# Supplementary material for: Identification of key genes and pathways associated with feed efficiency of native chickens based on transcriptome data via bioinformatics analysis
Source: BMC Genomics. 2020 Apr 9;21:292. doi: 10.1186/s12864-020-6713-y (PMC7146967; doi:10.1186/s12864-020-6713-y)
Supplement: Supplementary file 5 — Additional file 5: Table S5. An entire result of Gene set enrichment analysis (GSEA) between HRFI and LRFI birds [file 12864_2020_6713_MOESM5_ESM.xlsx]

## Sheet: Sheet1
Table S5 An entire result of Gene set enrichment analysis (GSEA) between HRFI and LRFI birds
NAME	Description	SIZE	ES	NES	NOM p-val	FDR
GO:0001960	negative regulation of cytokine-mediated signaling pathway	20	-0.707651	-1.76766	0	0.0101527
GO:0060761	negative regulation of response to cytokine stimulus	20	-0.707651	-1.76209	0	0.0105137
GO:0070588	calcium ion transmembrane transport	18	-0.711485	-1.7448	0	0.0120595
GO:1903169	regulation of calcium ion transmembrane transport	17	-0.712227	-1.72911	0	0.0148234
GO:0042439	ethanolamine-containing compound metabolic process	16	-0.70208	-1.71204	0	0.018974
GO:0008625	extrinsic apoptotic signaling pathway via death domain receptors	25	-0.657591	-1.69903	0.00102354	0.0226717
GO:0001776	leukocyte homeostasis	24	-0.65647	-1.6956	0	0.0224704
GO:1902041	regulation of extrinsic apoptotic signaling pathway via death domain receptors	24	-0.646212	-1.65009	0	0.0505562
GO:0050866	negative regulation of cell activation	20	-0.651462	-1.6309	0	0.0702457
GO:2001236	regulation of extrinsic apoptotic signaling pathway	26	-0.619629	-1.62263	0.00102564	0.0769914
GO:0043122	regulation of I-kappaB kinase/NF-kappaB signaling	101	-0.556122	-1.61929	0	0.0769199
GO:0034110	regulation of homotypic cell-cell adhesion	79	-0.565599	-1.61775	0	0.0743033
GO:0031226	intrinsic component of plasma membrane	55	-0.573137	-1.61612	0	0.0724033
GO:0042098	T cell proliferation	49	-0.574802	-1.61208	0	0.0739816
GO:0005887	integral component of plasma membrane	50	-0.574554	-1.59947	0	0.0873907
GO:0051924	regulation of calcium ion transport	37	-0.591616	-1.59902	0	0.0842818
GO:0001959	regulation of cytokine-mediated signaling pathway	38	-0.590801	-1.59435	0	0.0864541
GO:0002260	lymphocyte homeostasis	21	-0.635941	-1.58945	0.00419287	0.0893672
GO:0043235	receptor complex	53	-0.565351	-1.58425	0	0.0940283
GO:0060759	regulation of response to cytokine stimulus	39	-0.579186	-1.57748	0.00101112	0.0992363
GO:0050863	regulation of T cell activation	69	-0.550453	-1.57664	0	0.0968312
GO:0010522	regulation of calcium ion transport into cytosol	32	-0.58693	-1.57526	0.00102669	0.0952754
GO:1903037	regulation of leukocyte cell-cell adhesion	69	-0.550453	-1.5739	0	0.0940725
GO:0050900	leukocyte migration	77	-0.546539	-1.57366	0	0.091471
GO:0030139	endocytic vesicle	20	-0.618895	-1.56864	0.00419727	0.0960263
GO:0060401	cytosolic calcium ion transport	33	-0.586584	-1.56668	0.00203046	0.0958612
GO:0072676	lymphocyte migration	15	-0.654273	-1.56085	0.00534188	0.101911
GO:0007051	spindle organization	26	-0.598834	-1.55719	0.00308325	0.104649
GO:0060402	calcium ion transport into cytosol	33	-0.586584	-1.55143	0.00101112	0.110212
GO:0042129	regulation of T cell proliferation	44	-0.56357	-1.54767	0.00100503	0.113622
GO:0032273	positive regulation of protein polymerization	17	-0.631092	-1.54504	0.00747065	0.115422
GO:0046651	lymphocyte proliferation	74	-0.537959	-1.54217	0	0.117305
GO:0045446	endothelial cell differentiation	18	-0.631883	-1.54091	0.00630915	0.116433
GO:0098802	plasma membrane receptor complex	36	-0.570182	-1.53894	0.00404449	0.116961
GO:0007249	I-kappaB kinase/NF-kappaB signaling	106	-0.525281	-1.53815	0	0.11543
GO:0030838	positive regulation of actin filament polymerization	17	-0.631092	-1.53655	0.00957447	0.114772
GO:0045010	actin nucleation	17	-0.631092	-1.53503	0.00631579	0.114929
GO:0031252	cell leading edge	80	-0.531301	-1.53487	0	0.112686
GO:0044432	endoplasmic reticulum part	101	-0.524744	-1.53053	0	0.117422
GO:0007260	tyrosine phosphorylation of STAT protein	33	-0.567708	-1.52895	0.00408163	0.117554
GO:0050670	regulation of lymphocyte proliferation	66	-0.536907	-1.52868	0	0.115416
GO:0005938	cell cortex	18	-0.619942	-1.52847	0.00736067	0.113579
GO:0007160	cell-matrix adhesion	34	-0.567799	-1.52605	0.00606673	0.114956
GO:0070661	leukocyte proliferation	84	-0.52953	-1.52583	0	0.113048
GO:0036230	granulocyte activation	20	-0.608932	-1.52438	0.00828157	0.113233
GO:0006323	DNA packaging	17	-0.629792	-1.52354	0.00729927	0.112501
GO:0002718	regulation of cytokine production involved in immune response	18	-0.618025	-1.52269	0.00626305	0.111778
GO:0051238	sequestering of metal ion	26	-0.588419	-1.52202	0.00510725	0.110923
GO:0099568	cytoplasmic region	20	-0.60863	-1.52126	0.00625652	0.110115
GO:0034109	homotypic cell-cell adhesion	124	-0.515009	-1.52062	0	0.108979
GO:0042509	regulation of tyrosine phosphorylation of STAT protein	33	-0.567708	-1.52051	0.00203874	0.107232
GO:0030203	glycosaminoglycan metabolic process	22	-0.600292	-1.51949	0.00417537	0.10674
GO:0044448	cell cortex part	18	-0.619942	-1.51701	0.0105932	0.108729
GO:0070663	regulation of leukocyte proliferation	72	-0.527987	-1.51642	0	0.107737
GO:0070665	positive regulation of leukocyte proliferation	16	-0.632301	-1.51601	0.00736067	0.106604
GO:0050865	regulation of cell activation	130	-0.514848	-1.51591	0	0.105077
GO:0002698	negative regulation of immune effector process	22	-0.594049	-1.51569	0.00102987	0.103717
GO:0002274	myeloid leukocyte activation	48	-0.544668	-1.51151	0	0.10837
GO:0007632	visual behavior	28	-0.575353	-1.51117	0.00614125	0.107222
GO:1904062	regulation of cation transmembrane transport	29	-0.57142	-1.51087	0.00913706	0.106079
GO:0051249	regulation of lymphocyte activation	106	-0.51825	-1.50949	0	0.106621
GO:0007204	positive regulation of cytosolic calcium ion concentration	39	-0.556272	-1.50868	0.0020141	0.106052
GO:0002694	regulation of leukocyte activation	119	-0.510771	-1.50863	0	0.104614
GO:0008081	phosphoric diester hydrolase activity	26	-0.583209	-1.50841	0.00410678	0.10357
GO:0032943	mononuclear cell proliferation	82	-0.525923	-1.50831	0.001	0.10234
GO:0045619	regulation of lymphocyte differentiation	42	-0.550363	-1.50708	0.00100705	0.102644
GO:0070489	T cell aggregation	114	-0.51477	-1.50641	0	0.102127
GO:0071103	DNA conformation change	39	-0.553196	-1.50638	0.00201207	0.100822
GO:0001909	leukocyte mediated cytotoxicity	18	-0.610506	-1.50609	0.00846561	0.0999345
GO:0045580	regulation of T cell differentiation	32	-0.558359	-1.50605	0.00706357	0.0986912
GO:0032944	regulation of mononuclear cell proliferation	71	-0.526068	-1.50577	0	0.0977776
GO:0071593	lymphocyte aggregation	114	-0.51477	-1.50389	0	0.0990378
GO:0007159	leukocyte cell-cell adhesion	124	-0.512667	-1.50099	0	0.101903
GO:0042110	T cell activation	114	-0.51477	-1.50046	0	0.10156
GO:0051282	regulation of sequestering of calcium ion	24	-0.58059	-1.49505	0.00932642	0.108033
GO:0051283	negative regulation of sequestering of calcium ion	24	-0.58059	-1.49326	0.00927835	0.109275
GO:0070486	leukocyte aggregation	116	-0.511804	-1.49264	0	0.108949
GO:0038034	signal transduction in absence of ligand	38	-0.554836	-1.49228	0.00505051	0.108231
GO:0019221	cytokine-mediated signaling pathway	87	-0.514742	-1.48971	0.002002	0.111087
GO:0051208	sequestering of calcium ion	24	-0.58059	-1.48917	0.0123584	0.110674
GO:2000021	regulation of ion homeostasis	54	-0.52517	-1.48537	0	0.115538
GO:0097164	ammonium ion metabolic process	27	-0.566055	-1.48406	0.00821355	0.11611
GO:0051235	maintenance of location	68	-0.518919	-1.48356	0	0.115579
GO:0046165	alcohol biosynthetic process	16	-0.605826	-1.48245	0.0221753	0.116288
GO:0046649	lymphocyte activation	205	-0.492944	-1.4824	0	0.115091
GO:0045321	leukocyte activation	240	-0.490191	-1.48165	0	0.115111
GO:0004896	cytokine receptor activity	21	-0.597595	-1.47745	0.0124224	0.120955
GO:0034112	positive regulation of homotypic cell-cell adhesion	25	-0.580318	-1.47723	0.00515996	0.119951
GO:0070227	lymphocyte apoptotic process	33	-0.556097	-1.477	0.00613497	0.1191
GO:0071345	cellular response to cytokine stimulus	90	-0.513537	-1.47688	0.001	0.118075
GO:0030098	lymphocyte differentiation	111	-0.503046	-1.47393	0	0.121309
GO:0042113	B cell activation	55	-0.522134	-1.4738	0.00100301	0.120273
GO:0051017	actin filament bundle assembly	36	-0.544577	-1.47108	0.00808081	0.123209
GO:1904892	regulation of STAT cascade	45	-0.528508	-1.46999	0.00502008	0.123764
GO:0061572	actin filament bundle organization	36	-0.544577	-1.46893	0.00913706	0.124309
GO:0001775	cell activation	293	-0.483292	-1.46718	0	0.126006
GO:1903708	positive regulation of hemopoiesis	31	-0.557331	-1.46391	0.00812183	0.129963
GO:0006576	cellular biogenic amine metabolic process	28	-0.562772	-1.46323	0.0175258	0.130184
GO:0031589	cell-substrate adhesion	80	-0.509047	-1.46287	0.001	0.129454
GO:0045058	T cell selection	18	-0.595225	-1.46227	0.0261233	0.129311
GO:1900046	regulation of hemostasis	23	-0.574329	-1.46198	0.0111789	0.128737
GO:0005496	steroid binding	24	-0.573384	-1.46147	0.0122574	0.128496
GO:0006261	DNA-dependent DNA replication	22	-0.576357	-1.46095	0.0217842	0.1281
GO:0006022	aminoglycan metabolic process	38	-0.543997	-1.46024	0.00809717	0.128378
GO:0002443	leukocyte mediated immunity	62	-0.515017	-1.45945	0.00200602	0.128599
GO:0032946	positive regulation of mononuclear cell proliferation	15	-0.616203	-1.45782	0.0211416	0.130143
GO:0030193	regulation of blood coagulation	23	-0.574329	-1.4573	0.0143885	0.129815
GO:0097530	granulocyte migration	36	-0.541135	-1.45674	0.00503525	0.129653
GO:1902107	positive regulation of leukocyte differentiation	27	-0.554305	-1.45661	0.00920245	0.128771
GO:0014909	smooth muscle cell migration	17	-0.599955	-1.45559	0.0243386	0.129238
GO:0032231	regulation of actin filament bundle assembly	29	-0.545813	-1.45425	0.0111789	0.130406
GO:0032845	negative regulation of homeostatic process	30	-0.551767	-1.45404	0.00820513	0.129647
GO:0071887	leukocyte apoptotic process	34	-0.549673	-1.45396	0.00915565	0.128763
GO:0043241	protein complex disassembly	55	-0.51233	-1.45121	0.00502008	0.132452
GO:0046425	regulation of JAK-STAT cascade	45	-0.528508	-1.45094	0.00301508	0.131894
GO:0071621	granulocyte chemotaxis	36	-0.541135	-1.44997	0.00811359	0.132416
GO:0097529	myeloid leukocyte migration	36	-0.541135	-1.44984	0.00703518	0.131537
GO:0002250	adaptive immune response	48	-0.515382	-1.44747	0.00302115	0.134643
GO:0008328	ionotropic glutamate receptor complex	23	-0.56879	-1.44632	0.0143296	0.135479
GO:0003779	actin binding	65	-0.510856	-1.44592	0.00100503	0.135081
GO:0031334	positive regulation of protein complex assembly	31	-0.545764	-1.44558	0.0132114	0.134666
GO:0042100	B cell proliferation	29	-0.543554	-1.44483	0.0163934	0.134779
GO:0001637	G-protein coupled chemoattractant receptor activity	18	-0.585998	-1.44365	0.0240838	0.135822
GO:0031503	protein complex localization	25	-0.557213	-1.44204	0.010395	0.137793
GO:0002700	regulation of production of molecular mediator of immune response	29	-0.551031	-1.44099	0.0143003	0.138619
GO:0035150	regulation of tube size	35	-0.532323	-1.43982	0.00505051	0.13955
GO:0030217	T cell differentiation	70	-0.505914	-1.43971	0.003	0.138721
GO:0032934	sterol binding	20	-0.568447	-1.43837	0.031348	0.139876
GO:0030055	cell-substrate junction	208	-0.47852	-1.43788	0	0.13963
GO:0098797	plasma membrane protein complex	61	-0.509396	-1.4378	0.001001	0.138746
GO:0051480	regulation of cytosolic calcium ion concentration	62	-0.507232	-1.43668	0.001	0.13982
GO:0043331	response to dsRNA	16	-0.598502	-1.43451	0.0254777	0.142858
GO:0070161	anchoring junction	223	-0.474907	-1.43433	0	0.142117
GO:0005789	endoplasmic reticulum membrane	61	-0.501735	-1.43376	0.001002	0.142002
GO:0050880	regulation of blood vessel size	35	-0.532323	-1.43293	0.0131579	0.14259
GO:0032813	tumor necrosis factor receptor superfamily binding	16	-0.590926	-1.43245	0.0336488	0.142412
GO:0032635	interleukin-6 production	16	-0.590164	-1.43219	0.0222694	0.141918
GO:0005924	cell-substrate adherens junction	206	-0.475543	-1.43199	0	0.141337
GO:0043178	alcohol binding	22	-0.564772	-1.43061	0.0237849	0.14283
GO:0002449	lymphocyte mediated immunity	42	-0.520988	-1.42921	0.00504032	0.144315
GO:0002683	negative regulation of immune system process	74	-0.499162	-1.42739	0.001	0.146717
GO:0030595	leukocyte chemotaxis	59	-0.506105	-1.42724	0.00301508	0.146001
GO:0051495	positive regulation of cytoskeleton organization	46	-0.513179	-1.42454	0.00902708	0.149844
GO:0001952	regulation of cell-matrix adhesion	25	-0.556905	-1.4235	0.0163934	0.150772
GO:0098858	actin-based cell projection	17	-0.589085	-1.42345	0.0336488	0.149857
GO:0060326	cell chemotaxis	61	-0.505193	-1.42279	0.00300903	0.150014
GO:0050730	regulation of peptidyl-tyrosine phosphorylation	44	-0.522031	-1.42262	0.00704935	0.149306
GO:0034097	response to cytokine	169	-0.477002	-1.4223	0	0.149016
GO:0050864	regulation of B cell activation	37	-0.524245	-1.42117	0.0130916	0.150214
GO:0006023	aminoglycan biosynthetic process	20	-0.569826	-1.42055	0.0361944	0.150445
GO:0097191	extrinsic apoptotic signaling pathway	91	-0.491838	-1.42011	0.001001	0.150284
GO:0006816	calcium ion transport	106	-0.484654	-1.41937	0.001	0.150598
GO:0045639	positive regulation of myeloid cell differentiation	21	-0.570571	-1.41919	0.0260146	0.150023
GO:0003774	motor activity	33	-0.534343	-1.41895	0.0121704	0.149533
GO:0097696	STAT cascade	48	-0.505491	-1.41834	0.00905433	0.149762
GO:0072511	divalent inorganic cation transport	145	-0.480528	-1.41815	0	0.149244
GO:0070838	divalent metal ion transport	145	-0.480528	-1.41801	0	0.148542
GO:0032675	regulation of interleukin-6 production	16	-0.590164	-1.41746	0.0328042	0.148583
GO:0042175	nuclear outer membrane-endoplasmic reticulum membrane network	61	-0.501735	-1.41732	0.00501002	0.147981
GO:2001233	regulation of apoptotic signaling pathway	60	-0.506659	-1.41685	0.003003	0.147897
GO:0050870	positive regulation of T cell activation	20	-0.563209	-1.41632	0.028125	0.147969
GO:0030888	regulation of B cell proliferation	28	-0.537604	-1.41599	0.0183861	0.147781
GO:0005912	adherens junction	210	-0.472834	-1.41297	0	0.152297
GO:0014812	muscle cell migration	25	-0.547227	-1.41246	0.0245902	0.15236
GO:1903039	positive regulation of leukocyte cell-cell adhesion	20	-0.563209	-1.41228	0.0251309	0.151837
GO:0032101	regulation of response to external stimulus	122	-0.476254	-1.40933	0	0.156433
GO:0061041	regulation of wound healing	31	-0.531724	-1.40932	0.0142132	0.155561
GO:0097192	extrinsic apoptotic signaling pathway in absence of ligand	25	-0.545853	-1.40923	0.0245399	0.15485
GO:0002367	cytokine production involved in immune response	20	-0.568524	-1.4086	0.0356768	0.155225
GO:0007224	smoothened signaling pathway	27	-0.54536	-1.40852	0.0204918	0.154535
GO:0032956	regulation of actin cytoskeleton organization	89	-0.485199	-1.40605	0	0.158108
GO:0009612	response to mechanical stimulus	36	-0.524637	-1.40502	0.0141271	0.159113
GO:0016758	transferase activity, transferring hexosyl groups	57	-0.499943	-1.40393	0.00503525	0.160439
GO:0004527	exonuclease activity	29	-0.529686	-1.40338	0.028777	0.160735
GO:0043624	cellular protein complex disassembly	54	-0.506292	-1.40306	0.00301508	0.160549
GO:0050867	positive regulation of cell activation	37	-0.516784	-1.40101	0.0201816	0.163752
GO:0043244	regulation of protein complex disassembly	26	-0.542203	-1.40085	0.0340557	0.16317
GO:0002684	positive regulation of immune system process	215	-0.465755	-1.40076	0	0.162483
GO:0045785	positive regulation of cell adhesion	54	-0.497591	-1.39934	0.00300601	0.164095
GO:0007015	actin filament organization	118	-0.474528	-1.3988	0.001	0.164236
GO:1901617	organic hydroxy compound biosynthetic process	17	-0.574441	-1.39872	0.0487805	0.16357
GO:0002460	adaptive immune response based on somatic recombination of immune receptors built from immunoglobulin superfamily domains	46	-0.507621	-1.39838	0.0110664	0.163278
GO:0002224	toll-like receptor signaling pathway	51	-0.5075	-1.39761	0.00803213	0.163956
GO:0008064	regulation of actin polymerization or depolymerization	67	-0.490827	-1.39536	0.00501002	0.167653
GO:0031227	intrinsic component of endoplasmic reticulum membrane	40	-0.514884	-1.39522	0.0130785	0.16705
GO:0018108	peptidyl-tyrosine phosphorylation	51	-0.498183	-1.3943	0.00504032	0.168053
GO:1903725	regulation of phospholipid metabolic process	18	-0.562906	-1.39417	0.0337909	0.167494
GO:0001906	cell killing	24	-0.540592	-1.39346	0.0258264	0.168208
GO:0050818	regulation of coagulation	29	-0.531636	-1.39323	0.0203874	0.167873
GO:0007259	JAK-STAT cascade	48	-0.505491	-1.39322	0.00906344	0.167031
GO:0002252	immune effector process	163	-0.467813	-1.39127	0	0.170068
GO:0051251	positive regulation of lymphocyte activation	31	-0.523297	-1.39121	0.0204499	0.169316
GO:0006875	cellular metal ion homeostasis	145	-0.47209	-1.39032	0	0.170264
GO:0048771	tissue remodeling	30	-0.527172	-1.38996	0.030303	0.170161
GO:0008154	actin polymerization or depolymerization	74	-0.488267	-1.38721	0.001001	0.174943
GO:0030832	regulation of actin filament length	67	-0.490827	-1.38589	0.003	0.176861
GO:0002763	positive regulation of myeloid leukocyte differentiation	17	-0.56962	-1.38429	0.0492662	0.179651
GO:0002696	positive regulation of leukocyte activation	37	-0.516784	-1.38215	0.012109	0.183379
GO:0006955	immune response	224	-0.458813	-1.38113	0	0.184711
GO:0032970	regulation of actin filament-based process	102	-0.472589	-1.38073	0.003	0.184782
GO:0002697	regulation of immune effector process	78	-0.482632	-1.38005	0.002	0.185441
GO:0072503	cellular divalent inorganic cation homeostasis	96	-0.474563	-1.37887	0.001	0.187286
GO:0000725	recombinational repair	27	-0.521927	-1.37856	0.0377551	0.187074
GO:0030054	cell junction	355	-0.452835	-1.37854	0	0.186219
GO:0022407	regulation of cell-cell adhesion	105	-0.468433	-1.3766	0.001	0.18941
GO:0032984	macromolecular complex disassembly	60	-0.487614	-1.37555	0.00700701	0.190734
GO:0018212	peptidyl-tyrosine modification	51	-0.498183	-1.37549	0.0140421	0.189989
GO:0008047	enzyme activator activity	64	-0.485955	-1.37524	0.00700701	0.189664
GO:0008589	regulation of smoothened signaling pathway	24	-0.532183	-1.3746	0.0506722	0.190158
GO:0009308	amine metabolic process	37	-0.503414	-1.37432	0.0222222	0.189867
GO:0042990	regulation of transcription factor import into nucleus	28	-0.524451	-1.37341	0.045082	0.190948
GO:0005125	cytokine activity	15	-0.576697	-1.37253	0.0497881	0.192059
GO:0010810	regulation of cell-substrate adhesion	43	-0.496373	-1.37195	0.0181087	0.192457
GO:0072507	divalent inorganic cation homeostasis	97	-0.472082	-1.37189	0.002	0.191679
GO:0070228	regulation of lymphocyte apoptotic process	22	-0.540003	-1.37144	0.0580913	0.191908
GO:1903706	regulation of hemopoiesis	85	-0.473831	-1.37087	0.004	0.192345
GO:0050878	regulation of body fluid levels	113	-0.467878	-1.36925	0.002	0.194941
GO:0044106	cellular amine metabolic process	37	-0.503414	-1.36898	0.0212336	0.194622
GO:0006935	chemotaxis	182	-0.460086	-1.36885	0	0.193998
GO:0042330	taxis	182	-0.460086	-1.3687	0	0.193527
GO:1902105	regulation of leukocyte differentiation	78	-0.473931	-1.36814	0.006	0.19384
GO:0021515	cell differentiation in spinal cord	29	-0.519725	-1.36781	0.0294715	0.193664
GO:0006260	DNA replication	54	-0.486366	-1.36762	0.0130261	0.193209
GO:0042490	mechanoreceptor differentiation	19	-0.554714	-1.36729	0.0535152	0.193261
GO:0002440	production of molecular mediator of immune response	46	-0.497778	-1.3667	0.0230461	0.193638
GO:0051493	regulation of cytoskeleton organization	113	-0.465425	-1.36338	0.005	0.200064
GO:0016337	single organismal cell-cell adhesion	184	-0.455948	-1.36294	0	0.20017
GO:0006874	cellular calcium ion homeostasis	92	-0.470275	-1.36217	0.003	0.201009
GO:0015914	phospholipid transport	18	-0.548645	-1.36036	0.0539419	0.204283
GO:0010906	regulation of glucose metabolic process	26	-0.518425	-1.35977	0.0462012	0.20494
GO:0002682	regulation of immune system process	340	-0.447807	-1.35958	0	0.204564
GO:0098602	single organism cell adhesion	216	-0.453014	-1.35925	0.001	0.204514
GO:0009952	anterior/posterior pattern specification	39	-0.497414	-1.3587	0.0332997	0.204926
GO:0030155	regulation of cell adhesion	170	-0.454002	-1.35854	0	0.204355
GO:2000106	regulation of leukocyte apoptotic process	22	-0.540003	-1.35843	0.0443756	0.203745
GO:0051090	regulation of sequence-specific DNA binding transcription factor activity	81	-0.473881	-1.35756	0.006	0.204867
GO:0030183	B cell differentiation	17	-0.555374	-1.35654	0.0613757	0.206253
GO:0055074	calcium ion homeostasis	92	-0.470275	-1.35641	0.004	0.205842
GO:0032392	DNA geometric change	22	-0.538116	-1.35626	0.0527404	0.205292
GO:0032233	positive regulation of actin filament bundle assembly	20	-0.541963	-1.35557	0.0574113	0.206006
GO:0030036	actin cytoskeleton organization	188	-0.451754	-1.35494	0	0.206599
GO:0046474	glycerophospholipid biosynthetic process	18	-0.553988	-1.35408	0.0676533	0.207593
GO:0002521	leukocyte differentiation	173	-0.456233	-1.35165	0.001	0.212346
GO:0010921	regulation of phosphatase activity	42	-0.499362	-1.35144	0.0171198	0.212041
GO:0016782	transferase activity, transferring sulfur-containing groups	27	-0.521281	-1.35141	0.0396745	0.211265
GO:0042516	regulation of tyrosine phosphorylation of Stat3 protein	21	-0.53766	-1.35072	0.0509356	0.212093
GO:0022411	cellular component disassembly	69	-0.473448	-1.34953	0.011	0.214114
GO:0006952	defense response	277	-0.44544	-1.34928	0	0.213834
GO:0050920	regulation of chemotaxis	41	-0.489494	-1.34834	0.0282543	0.215147
GO:0032102	negative regulation of response to external stimulus	39	-0.493668	-1.34794	0.0364004	0.215064
GO:0001816	cytokine production	206	-0.447913	-1.3459	0.001	0.218999
GO:0099503	secretory vesicle	37	-0.498742	-1.34545	0.0323559	0.219276
GO:0016409	palmitoyltransferase activity	18	-0.54505	-1.34536	0.0629591	0.218598
GO:0060606	tube closure	41	-0.492285	-1.34528	0.0303644	0.217966
GO:0022409	positive regulation of cell-cell adhesion	43	-0.493387	-1.3451	0.0302419	0.217526
GO:0005548	phospholipid transporter activity	16	-0.562356	-1.34509	0.0631016	0.216724
GO:0043583	ear development	44	-0.490903	-1.3445	0.0292044	0.217238
GO:0031228	intrinsic component of Golgi membrane	24	-0.523748	-1.34403	0.0466805	0.217685
GO:0008654	phospholipid biosynthetic process	20	-0.535963	-1.34402	0.0563674	0.216873
GO:0051091	positive regulation of sequence-specific DNA binding transcription factor activity	53	-0.481467	-1.34393	0.027163	0.216328
GO:0051261	protein depolymerization	26	-0.5163	-1.34391	0.0419652	0.21559
GO:0050795	regulation of behavior	45	-0.485912	-1.34387	0.0261044	0.214864
GO:0051224	negative regulation of protein transport	18	-0.547095	-1.3422	0.0729387	0.218053
GO:0002757	immune response-activating signal transduction	117	-0.457079	-1.34101	0.001	0.220236
GO:0042503	tyrosine phosphorylation of Stat3 protein	21	-0.53766	-1.34094	0.0644491	0.219635
GO:0000775	chromosome, centromeric region	22	-0.52868	-1.34021	0.0629515	0.220742
GO:0048770	pigment granule	22	-0.532137	-1.33914	0.0623053	0.222366
GO:0044459	plasma membrane part	325	-0.439856	-1.3391	0	0.221663
GO:0030141	secretory granule	37	-0.498742	-1.33892	0.0293225	0.221303
GO:0019209	kinase activator activity	19	-0.542509	-1.33849	0.063147	0.221518
GO:0005815	microtubule organizing center	203	-0.444095	-1.33721	0	0.223693
GO:0050776	regulation of immune response	171	-0.448904	-1.3369	0	0.223638
GO:0048585	negative regulation of response to stimulus	302	-0.440088	-1.33587	0	0.225322
GO:0005088	Ras guanyl-nucleotide exchange factor activity	33	-0.49804	-1.33458	0.0356053	0.227898
GO:0006909	phagocytosis	16	-0.554254	-1.33449	0.0673797	0.227318
GO:0002685	regulation of leukocyte migration	42	-0.48649	-1.33416	0.0324215	0.227362
GO:0002221	pattern recognition receptor signaling pathway	59	-0.479453	-1.3333	0.0200602	0.228678
GO:0030295	protein kinase activator activity	19	-0.542509	-1.33169	0.082636	0.231713
GO:0008652	cellular amino acid biosynthetic process	22	-0.530327	-1.33164	0.0582726	0.231042
GO:0010883	regulation of lipid storage	15	-0.564151	-1.33157	0.0737968	0.230397
GO:0002253	activation of immune response	123	-0.453987	-1.33146	0.002	0.229804
GO:0032271	regulation of protein polymerization	51	-0.473191	-1.33125	0.0341365	0.229445
GO:1904950	negative regulation of establishment of protein localization	18	-0.547095	-1.33023	0.0679206	0.231282
GO:0030003	cellular cation homeostasis	159	-0.448557	-1.32846	0.002	0.234902
GO:0045087	innate immune response	82	-0.460939	-1.32844	0.013	0.23416
GO:0005783	endoplasmic reticulum	119	-0.45442	-1.32828	0.004	0.233765
GO:0006665	sphingolipid metabolic process	43	-0.480197	-1.32732	0.0372984	0.235508
GO:1903649	regulation of cytoplasmic transport	124	-0.4505	-1.32663	0.003	0.236432
GO:0044283	small molecule biosynthetic process	72	-0.462712	-1.32653	0.0150451	0.235938
GO:0050848	regulation of calcium-mediated signaling	16	-0.54933	-1.32577	0.084132	0.237168
GO:0043550	regulation of lipid kinase activity	19	-0.534514	-1.3257	0.0786988	0.236549
GO:0002705	positive regulation of leukocyte mediated immunity	25	-0.514519	-1.32554	0.0551583	0.236183
GO:0007596	blood coagulation	47	-0.476494	-1.32534	0.0261833	0.235927
GO:0009605	response to external stimulus	493	-0.43106	-1.32474	0	0.236708
GO:0030833	regulation of actin filament polymerization	51	-0.473191	-1.32441	0.0360721	0.236731
GO:0005126	cytokine receptor binding	67	-0.466365	-1.32436	0.009	0.236049
GO:0042991	transcription factor import into nucleus	29	-0.503494	-1.32413	0.0559512	0.235907
GO:0002703	regulation of leukocyte mediated immunity	33	-0.50139	-1.32403	0.0406091	0.235409
GO:0030029	actin filament-based process	208	-0.441354	-1.32378	0.001	0.235298
GO:0005085	guanyl-nucleotide exchange factor activity	38	-0.495481	-1.32344	0.0415821	0.235361
GO:0030041	actin filament polymerization	51	-0.473191	-1.32338	0.0331658	0.234752
GO:0030031	cell projection assembly	63	-0.463565	-1.32303	0.028	0.234968
GO:0005543	phospholipid binding	123	-0.449127	-1.32278	0.001	0.234794
GO:0051604	protein maturation	43	-0.483206	-1.32277	0.041289	0.234067
GO:0006612	protein targeting to membrane	44	-0.482518	-1.32263	0.0381143	0.233611
GO:0042770	signal transduction in response to DNA damage	32	-0.496678	-1.32187	0.0644831	0.235027
GO:0045944	positive regulation of transcription from RNA polymerase II promoter	19	-0.53368	-1.32181	0.0729387	0.234446
GO:0006644	phospholipid metabolic process	104	-0.451991	-1.32171	0.003	0.233978
GO:0016485	protein processing	43	-0.483206	-1.32163	0.0362538	0.233451
GO:1901879	regulation of protein depolymerization	23	-0.514444	-1.32144	0.0569358	0.233159
GO:0016298	lipase activity	29	-0.503509	-1.32114	0.0498474	0.233216
GO:0010927	cellular component assembly involved in morphogenesis	79	-0.460856	-1.32045	0.01	0.234137
GO:0000910	cytokinesis	28	-0.501554	-1.32038	0.057377	0.233554
GO:0016051	carbohydrate biosynthetic process	29	-0.504394	-1.32035	0.0602041	0.232896
GO:0051651	maintenance of location in cell	18	-0.530027	-1.32012	0.0920635	0.232787
GO:0032103	positive regulation of response to external stimulus	41	-0.490083	-1.31985	0.0363636	0.232745
GO:0032496	response to lipopolysaccharide	34	-0.489735	-1.31921	0.0435223	0.233614
GO:0034612	response to tumor necrosis factor	32	-0.499808	-1.31914	0.0475708	0.233075
GO:0007265	Ras protein signal transduction	56	-0.467975	-1.31842	0.0290581	0.234052
GO:0051222	positive regulation of protein transport	22	-0.512373	-1.31756	0.0697191	0.235478
GO:0000139	Golgi membrane	62	-0.466774	-1.31688	0.0200602	0.236432
GO:0043087	regulation of GTPase activity	133	-0.444147	-1.31637	0.001	0.237101
GO:0032844	regulation of homeostatic process	108	-0.452324	-1.31628	0.004	0.236619
GO:0002764	immune response-regulating signaling pathway	124	-0.444805	-1.31562	0.004	0.237588
GO:0071944	cell periphery	433	-0.427416	-1.31531	0	0.237595
GO:0021537	telencephalon development	60	-0.469279	-1.31494	0.024	0.237754
GO:0019897	extrinsic component of plasma membrane	16	-0.546474	-1.31492	0.0750268	0.237092
GO:0042348	NF-kappaB import into nucleus	15	-0.547104	-1.31486	0.0932476	0.236526
GO:0050839	cell adhesion molecule binding	16	-0.539452	-1.3145	0.106496	0.236699
GO:0098588	bounding membrane of organelle	256	-0.433791	-1.31442	0	0.236243
GO:0006613	cotranslational protein targeting to membrane	30	-0.495142	-1.31433	0.0610998	0.235787
GO:0045931	positive regulation of mitotic cell cycle	17	-0.54315	-1.31328	0.0866388	0.237718
GO:0002758	innate immune response-activating signal transduction	65	-0.459672	-1.313	0.0261044	0.237802
GO:0007599	hemostasis	84	-0.457512	-1.31103	0.008	0.242225
GO:0040029	regulation of gene expression, epigenetic	26	-0.507171	-1.31046	0.0709147	0.24296
GO:0031348	negative regulation of defense response	35	-0.486739	-1.3104	0.0495951	0.242465
GO:0009968	negative regulation of signal transduction	237	-0.43495	-1.31023	0	0.242275
GO:0032642	regulation of chemokine production	16	-0.543731	-1.30957	0.0876452	0.24312
GO:0001817	regulation of cytokine production	181	-0.437363	-1.30931	0.001	0.243037
GO:0007411	axon guidance	36	-0.487255	-1.30918	0.0616162	0.242652
GO:0042060	wound healing	69	-0.455219	-1.30895	0.0210843	0.242548
GO:0042127	regulation of cell proliferation	421	-0.427209	-1.30846	0	0.243186
GO:0030168	platelet activation	36	-0.482464	-1.30776	0.0654582	0.2443
GO:0035567	non-canonical Wnt signaling pathway	25	-0.501965	-1.30703	0.0751802	0.245504
GO:0007173	epidermal growth factor receptor signaling pathway	27	-0.498018	-1.3069	0.0795107	0.245148
GO:0007010	cytoskeleton organization	355	-0.428897	-1.30667	0	0.245122
GO:0004386	helicase activity	27	-0.501716	-1.30653	0.067623	0.244761
GO:1902531	regulation of intracellular signal transduction	466	-0.42588	-1.30639	0	0.244419
GO:0046822	regulation of nucleocytoplasmic transport	85	-0.455894	-1.30611	0.02002	0.244397
GO:0008277	regulation of G-protein coupled receptor protein signaling pathway	46	-0.478332	-1.30502	0.0361809	0.246545
GO:1904951	positive regulation of establishment of protein localization	22	-0.512373	-1.30499	0.0744571	0.245938
GO:0004620	phospholipase activity	23	-0.511909	-1.30496	0.0769231	0.245337
GO:0042345	regulation of NF-kappaB import into nucleus	15	-0.547104	-1.30476	0.0941799	0.245098
GO:0010942	positive regulation of cell death	98	-0.448426	-1.30357	0.016	0.247578
GO:0097485	neuron projection guidance	93	-0.44622	-1.30156	0.014	0.252014
GO:0051258	protein polymerization	52	-0.467674	-1.30132	0.034034	0.251908
GO:0003158	endothelium development	29	-0.4948	-1.30111	0.0760649	0.251837
GO:0016477	cell migration	395	-0.425825	-1.3011	0	0.251176
GO:0007155	cell adhesion	412	-0.42525	-1.30036	0	0.252521
GO:0050778	positive regulation of immune response	143	-0.439235	-1.30024	0.003	0.252121
GO:0023057	negative regulation of signaling	241	-0.430299	-1.30007	0	0.25189
GO:0002285	lymphocyte activation involved in immune response	23	-0.516205	-1.29967	0.0875	0.252171
GO:0044843	cell cycle G1/S phase transition	25	-0.503962	-1.29926	0.0743034	0.252498
GO:0016757	transferase activity, transferring glycosyl groups	108	-0.444118	-1.29909	0.009	0.252321
GO:0015630	microtubule cytoskeleton	359	-0.426223	-1.29857	0	0.253038
GO:1903034	regulation of response to wounding	51	-0.46029	-1.29839	0.0421687	0.252835
GO:0002429	immune response-activating cell surface receptor signaling pathway	67	-0.459895	-1.29813	0.016016	0.252756
GO:0010648	negative regulation of cell communication	248	-0.428891	-1.29809	0	0.252167
GO:0048870	cell motility	461	-0.421672	-1.29805	0	0.251608
GO:0042306	regulation of protein import into nucleus	77	-0.449878	-1.29796	0.022022	0.25116
GO:0031300	intrinsic component of organelle membrane	93	-0.444899	-1.29765	0.014	0.251296
GO:1904589	regulation of protein import	77	-0.449878	-1.29684	0.016016	0.252784
GO:0001818	negative regulation of cytokine production	60	-0.459	-1.2967	0.036036	0.252497
GO:0055065	metal ion homeostasis	167	-0.436862	-1.29636	0.001	0.252773
GO:0051345	positive regulation of hydrolase activity	71	-0.451302	-1.29546	0.019	0.254607
GO:0010558	negative regulation of macromolecule biosynthetic process	115	-0.440345	-1.29543	0.007	0.254026
GO:1900180	regulation of protein localization to nucleus	77	-0.449878	-1.29507	0.0180361	0.254257
GO:0002218	activation of innate immune response	65	-0.459672	-1.29507	0.0251256	0.253637
GO:0006650	glycerophospholipid metabolic process	71	-0.457564	-1.29478	0.0200401	0.253662
GO:0051674	localization of cell	461	-0.421672	-1.29393	0	0.255134
GO:0031349	positive regulation of defense response	89	-0.446659	-1.29367	0.019	0.25515
GO:0005794	Golgi apparatus	77	-0.450432	-1.29324	0.0311245	0.255628
GO:0022408	negative regulation of cell-cell adhesion	23	-0.5098	-1.29276	0.0891393	0.256231
GO:0045017	glycerolipid biosynthetic process	22	-0.513539	-1.29262	0.107069	0.255958
GO:0006873	cellular ion homeostasis	165	-0.43554	-1.29235	0.002	0.256065
GO:0004553	hydrolase activity, hydrolyzing O-glycosyl compounds	29	-0.492501	-1.29194	0.0630081	0.256495
GO:0009636	response to toxic substance	22	-0.513817	-1.29178	0.0961737	0.256284
GO:0000082	G1/S transition of mitotic cell cycle	24	-0.496012	-1.29105	0.0839378	0.257554
GO:0002520	immune system development	306	-0.422195	-1.29096	0	0.257148
GO:0050817	coagulation	53	-0.460993	-1.29014	0.0381143	0.258629
GO:0045685	regulation of glial cell differentiation	24	-0.504292	-1.29001	0.105155	0.258264
GO:0022610	biological adhesion	466	-0.419112	-1.28977	0	0.258259
GO:0050851	antigen receptor-mediated signaling pathway	48	-0.467926	-1.28942	0.0442656	0.258495
GO:1903844	regulation of cellular response to transforming growth factor beta stimulus	47	-0.464722	-1.28925	0.0442656	0.258329
GO:0005886	plasma membrane	419	-0.420288	-1.28901	0	0.258336
GO:1901796	regulation of signal transduction by p53 class mediator	23	-0.500024	-1.28835	0.0916581	0.259427
GO:0050678	regulation of epithelial cell proliferation	59	-0.457897	-1.28827	0.0482412	0.258983
GO:0048762	mesenchymal cell differentiation	70	-0.447074	-1.28824	0.029029	0.25842
GO:0006643	membrane lipid metabolic process	57	-0.459705	-1.28821	0.0462312	0.257886
GO:1902679	negative regulation of RNA biosynthetic process	93	-0.445582	-1.28782	0.014	0.258194
GO:0097190	apoptotic signaling pathway	166	-0.430331	-1.28736	0.002	0.258709
GO:1902229	regulation of intrinsic apoptotic signaling pathway in response to DNA damage	20	-0.509676	-1.28726	0.0897833	0.258373
GO:0014065	phosphatidylinositol 3-kinase signaling	38	-0.470212	-1.28725	0.0675403	0.257766
GO:0006066	alcohol metabolic process	90	-0.443837	-1.28718	0.022	0.257295
GO:0050769	positive regulation of neurogenesis	31	-0.48292	-1.28697	0.0804481	0.257267
GO:0045088	regulation of innate immune response	70	-0.451575	-1.2867	0.024024	0.257336
GO:0071902	positive regulation of protein serine/threonine kinase activity	33	-0.480046	-1.28653	0.0840932	0.257197
GO:0019915	lipid storage	18	-0.531483	-1.28648	0.102019	0.256742
GO:0006954	inflammatory response	34	-0.475604	-1.28642	0.0732452	0.256239
GO:0048584	positive regulation of response to stimulus	372	-0.418946	-1.28569	0	0.257568
GO:0014013	regulation of gliogenesis	33	-0.483284	-1.28555	0.0699088	0.257319
GO:0050803	regulation of synapse structure or activity	45	-0.466956	-1.28524	0.0603015	0.257573
GO:0048534	hematopoietic or lymphoid organ development	289	-0.424326	-1.28477	0	0.25821
GO:1903650	negative regulation of cytoplasmic transport	19	-0.513891	-1.28474	0.102725	0.257654
GO:0090317	negative regulation of intracellular protein transport	16	-0.531404	-1.2847	0.111821	0.25717
GO:0001819	positive regulation of cytokine production	114	-0.438487	-1.28469	0.008	0.256603
GO:0007162	negative regulation of cell adhesion	44	-0.465521	-1.28419	0.0614919	0.25738
GO:0030834	regulation of actin filament depolymerization	22	-0.509118	-1.28412	0.0988554	0.256942
GO:0042308	negative regulation of protein import into nucleus	16	-0.531404	-1.28402	0.101279	0.256607
GO:0009617	response to bacterium	118	-0.435297	-1.28393	0.008	0.256241
GO:0002699	positive regulation of immune effector process	33	-0.479709	-1.28392	0.0866463	0.255644
GO:0032403	protein complex binding	87	-0.444194	-1.28383	0.017	0.255296
GO:0046394	carboxylic acid biosynthetic process	42	-0.467977	-1.28322	0.0503525	0.256227
GO:0022406	membrane docking	19	-0.520418	-1.2832	0.104541	0.255686
GO:0098687	chromosomal region	74	-0.450429	-1.28316	0.027027	0.2552
GO:0045089	positive regulation of innate immune response	70	-0.451575	-1.28278	0.0280561	0.255541
GO:0030659	cytoplasmic vesicle membrane	44	-0.468586	-1.28225	0.0556117	0.256325
GO:1903828	negative regulation of cellular protein localization	16	-0.531404	-1.28193	0.121977	0.256571
GO:0035304	regulation of protein dephosphorylation	44	-0.470297	-1.28165	0.0712851	0.256728
GO:0055082	cellular chemical homeostasis	178	-0.429833	-1.28148	0.001	0.256569
GO:0097285	cell-type specific apoptotic process	106	-0.437298	-1.28136	0.017	0.256293
GO:0035303	regulation of dephosphorylation	46	-0.464631	-1.28132	0.0462777	0.255796
GO:1903533	regulation of protein targeting	78	-0.445184	-1.28092	0.0270541	0.256252
GO:0009607	response to biotic stimulus	194	-0.429349	-1.28092	0.001	0.255672
GO:0005819	spindle	66	-0.449995	-1.28087	0.04004	0.255217
GO:0014074	response to purine-containing compound	16	-0.537079	-1.28058	0.113347	0.255424
GO:0044431	Golgi apparatus part	70	-0.44823	-1.27981	0.0220662	0.2568
GO:0051336	regulation of hydrolase activity	327	-0.419519	-1.27973	0	0.256429
GO:0051962	positive regulation of nervous system development	31	-0.48292	-1.27963	0.0844354	0.256135
GO:2001242	regulation of intrinsic apoptotic signaling pathway	26	-0.49065	-1.27921	0.103166	0.256603
GO:1900181	negative regulation of protein localization to nucleus	16	-0.531404	-1.27913	0.124597	0.256239
GO:0019722	calcium-mediated signaling	27	-0.489792	-1.27872	0.0938776	0.25669
GO:0043065	positive regulation of apoptotic process	93	-0.44071	-1.27855	0.019	0.256602
GO:0033059	cellular pigmentation	19	-0.51514	-1.2781	0.113779	0.25717
GO:0051707	response to other organism	183	-0.428252	-1.27801	0.005	0.256841
GO:2001020	regulation of response to DNA damage stimulus	42	-0.466878	-1.2778	0.0574597	0.256795
GO:0030042	actin filament depolymerization	22	-0.509118	-1.27766	0.0981211	0.256561
GO:0043207	response to external biotic stimulus	186	-0.42525	-1.27738	0.002	0.256791
GO:0016053	organic acid biosynthetic process	42	-0.467977	-1.27708	0.0647118	0.256954
GO:0043406	positive regulation of MAP kinase activity	28	-0.486204	-1.27647	0.0858018	0.257954
GO:0006308	DNA catabolic process	20	-0.510026	-1.27604	0.114256	0.258434
GO:0044437	vacuolar part	81	-0.441268	-1.27531	0.032032	0.259885
GO:0030278	regulation of ossification	25	-0.492609	-1.27518	0.0980392	0.259626
GO:0045744	negative regulation of G-protein coupled receptor protein signaling pathway	26	-0.49291	-1.27466	0.0983437	0.260494
GO:0006333	chromatin assembly or disassembly	17	-0.524894	-1.27436	0.119324	0.260695
GO:0000768	syncytium formation by plasma membrane fusion	16	-0.531232	-1.27289	0.118519	0.263965
GO:0032989	cellular component morphogenesis	442	-0.415568	-1.27254	0	0.264336
GO:0043068	positive regulation of programmed cell death	93	-0.44071	-1.27228	0.011011	0.264389
GO:0045597	positive regulation of cell differentiation	203	-0.426219	-1.27198	0.001	0.264623
GO:1901607	alpha-amino acid biosynthetic process	17	-0.526793	-1.27183	0.118019	0.264437
GO:0043410	positive regulation of MAPK cascade	105	-0.434142	-1.27102	0.015	0.266015
GO:0050673	epithelial cell proliferation	78	-0.443399	-1.27092	0.027027	0.265706
GO:0072080	nephron tubule development	25	-0.49229	-1.27064	0.116424	0.265882
GO:0015934	large ribosomal subunit	37	-0.474101	-1.27055	0.086781	0.265536
GO:0017015	regulation of transforming growth factor beta receptor signaling pathway	47	-0.464722	-1.27053	0.061245	0.265014
GO:0043491	protein kinase B signaling	48	-0.457515	-1.27021	0.0704225	0.26528
GO:0010950	positive regulation of endopeptidase activity	34	-0.472913	-1.27021	0.0824008	0.264726
GO:0030097	hemopoiesis	246	-0.421466	-1.27	0.001	0.264731
GO:0021510	spinal cord development	34	-0.475914	-1.2698	0.0881459	0.264775
GO:0071560	cellular response to transforming growth factor beta stimulus	48	-0.457496	-1.26968	0.0581745	0.264521
GO:0002366	leukocyte activation involved in immune response	34	-0.471994	-1.26908	0.0912779	0.26549
GO:1904590	negative regulation of protein import	16	-0.531404	-1.26863	0.126866	0.266106
GO:0046823	negative regulation of nucleocytoplasmic transport	19	-0.513891	-1.26823	0.133684	0.26658
GO:0006949	syncytium formation	16	-0.531232	-1.26776	0.116649	0.267251
GO:0044430	cytoskeletal part	377	-0.414115	-1.26742	0.001	0.267611
GO:0008194	UDP-glycosyltransferase activity	46	-0.459116	-1.26681	0.0603015	0.268637
GO:0005774	vacuolar membrane	81	-0.441268	-1.26663	0.027	0.268547
GO:0061005	cell differentiation involved in kidney development	17	-0.519524	-1.26653	0.12605	0.268251
GO:0001649	osteoblast differentiation	28	-0.485626	-1.26573	0.109072	0.26976
GO:0006310	DNA recombination	59	-0.448418	-1.26446	0.0460922	0.272694
GO:0048015	phosphatidylinositol-mediated signaling	49	-0.455661	-1.26415	0.0573441	0.272935
GO:0043280	positive regulation of cysteine-type endopeptidase activity involved in apoptotic process	33	-0.472937	-1.26395	0.0852792	0.272911
GO:0070085	glycosylation	67	-0.445274	-1.26374	0.0421264	0.273008
GO:0000902	cell morphogenesis	379	-0.411894	-1.26319	0	0.273867
GO:0007179	transforming growth factor beta receptor signaling pathway	48	-0.457496	-1.26314	0.062249	0.273421
GO:0003014	renal system process	20	-0.508798	-1.26297	0.111925	0.273331
GO:0010959	regulation of metal ion transport	79	-0.43537	-1.26288	0.036036	0.273031
GO:0048285	organelle fission	158	-0.422295	-1.26274	0.006	0.272883
GO:0060071	Wnt signaling pathway, planar cell polarity pathway	16	-0.523629	-1.26266	0.137234	0.272541
GO:0051896	regulation of protein kinase B signaling	48	-0.457515	-1.26214	0.0582329	0.273395
GO:0007163	establishment or maintenance of cell polarity	40	-0.462517	-1.26193	0.0817356	0.273454
GO:1903651	positive regulation of cytoplasmic transport	32	-0.474117	-1.26186	0.0995935	0.27305
GO:0032535	regulation of cellular component size	103	-0.430729	-1.26185	0.032032	0.272539
GO:0048872	homeostasis of number of cells	42	-0.460193	-1.26156	0.0747475	0.272901
GO:0031347	regulation of defense response	156	-0.427445	-1.26139	0.004	0.272745
GO:0040013	negative regulation of locomotion	27	-0.480815	-1.26121	0.108384	0.272637
GO:0050921	positive regulation of chemotaxis	33	-0.471878	-1.2611	0.10998	0.272358
GO:0035148	tube formation	65	-0.439022	-1.26076	0.0432596	0.27274
GO:0008289	lipid binding	203	-0.420452	-1.26036	0.003	0.273262
GO:0061326	renal tubule development	25	-0.49229	-1.26033	0.105749	0.272825
GO:0071559	response to transforming growth factor beta	48	-0.457496	-1.26007	0.0661986	0.272984
GO:0005773	vacuole	149	-0.423043	-1.25948	0.016	0.273882
GO:0043281	regulation of cysteine-type endopeptidase activity involved in apoptotic process	38	-0.463969	-1.25944	0.0902637	0.273445
GO:2000116	regulation of cysteine-type endopeptidase activity	38	-0.463969	-1.25936	0.0920121	0.273112
GO:0008227	G-protein coupled amine receptor activity	25	-0.484378	-1.25901	0.111455	0.273471
GO:0002263	cell activation involved in immune response	34	-0.471994	-1.25868	0.105799	0.273792
GO:0004713	protein tyrosine kinase activity	52	-0.454931	-1.25819	0.0621866	0.274531
GO:0032387	negative regulation of intracellular transport	19	-0.513891	-1.25775	0.123967	0.275157
GO:0044427	chromosomal part	204	-0.419731	-1.25747	0.007	0.275376
GO:0042058	regulation of epidermal growth factor receptor signaling pathway	23	-0.489055	-1.2572	0.118626	0.275639
GO:0002573	myeloid leukocyte differentiation	71	-0.439386	-1.25644	0.0420842	0.277134
GO:0042327	positive regulation of phosphorylation	269	-0.413449	-1.25625	0.001	0.277089
GO:0000280	nuclear division	155	-0.421285	-1.25577	0.008	0.277851
GO:0014066	regulation of phosphatidylinositol 3-kinase signaling	36	-0.468291	-1.25537	0.0913706	0.278355
GO:0043062	extracellular structure organization	84	-0.436967	-1.25501	0.035	0.278838
GO:0045937	positive regulation of phosphate metabolic process	303	-0.412019	-1.25459	0	0.279414
GO:1901184	regulation of ERBB signaling pathway	23	-0.489055	-1.25403	0.139148	0.280489
GO:0048520	positive regulation of behavior	33	-0.471878	-1.25396	0.109879	0.280167
GO:0044236	multicellular organism metabolic process	18	-0.511791	-1.25368	0.129572	0.280391
GO:0043542	endothelial cell migration	58	-0.448465	-1.25334	0.0630631	0.280867
GO:0019725	cellular homeostasis	231	-0.415827	-1.25327	0.001	0.280529
GO:0000226	microtubule cytoskeleton organization	118	-0.426378	-1.25325	0.019	0.28005
GO:0032612	interleukin-1 production	18	-0.505487	-1.25324	0.134937	0.279545
GO:0060485	mesenchyme development	84	-0.431986	-1.25301	0.045	0.279688
GO:0031023	microtubule organizing center organization	24	-0.496496	-1.25245	0.132095	0.280691
GO:0030178	negative regulation of Wnt signaling pathway	70	-0.440011	-1.25225	0.0410822	0.280701
GO:0005694	chromosome	217	-0.417391	-1.25223	0.003	0.280239
GO:1901701	cellular response to oxygen-containing compound	38	-0.457909	-1.2521	0.0956697	0.280061
GO:0051241	negative regulation of multicellular organismal process	159	-0.419157	-1.25179	0.009	0.280306
GO:0001934	positive regulation of protein phosphorylation	239	-0.416728	-1.25137	0	0.280991
GO:0072593	reactive oxygen species metabolic process	28	-0.481436	-1.25055	0.110082	0.282727
GO:0090130	tissue migration	96	-0.430461	-1.25032	0.025	0.282866
GO:0003018	vascular process in circulatory system	47	-0.452224	-1.2499	0.0693467	0.283447
GO:0002688	regulation of leukocyte chemotaxis	33	-0.469355	-1.24959	0.104675	0.283828
GO:0006672	ceramide metabolic process	24	-0.483888	-1.24951	0.134855	0.283526
GO:0098609	cell-cell adhesion	259	-0.412851	-1.2494	0.004	0.283299
GO:0002768	immune response-regulating cell surface receptor signaling pathway	77	-0.430108	-1.24903	0.0442211	0.283767
GO:0001667	ameboidal-type cell migration	131	-0.421931	-1.24872	0.022	0.28411
GO:0090132	epithelium migration	95	-0.427452	-1.24872	0.031	0.28359
GO:0090175	regulation of establishment of planar polarity	16	-0.523629	-1.24845	0.140276	0.283781
GO:0012505	endomembrane system	431	-0.405311	-1.2481	0	0.284222
GO:0045860	positive regulation of protein kinase activity	114	-0.427751	-1.24772	0.017	0.284682
GO:0033674	positive regulation of kinase activity	115	-0.425421	-1.24708	0.016	0.285891
GO:0001736	establishment of planar polarity	19	-0.496589	-1.24674	0.147213	0.286311
GO:0010562	positive regulation of phosphorus metabolic process	303	-0.412019	-1.24592	0.004	0.288086
GO:0043130	ubiquitin binding	21	-0.496185	-1.24583	0.139319	0.287818
GO:2001056	positive regulation of cysteine-type endopeptidase activity	33	-0.472937	-1.24551	0.0979798	0.288132
GO:0052548	regulation of endopeptidase activity	40	-0.460386	-1.24517	0.0946626	0.28851
GO:0045637	regulation of myeloid cell differentiation	46	-0.456166	-1.24515	0.0795569	0.288089
GO:0048864	stem cell development	63	-0.438895	-1.24514	0.0641283	0.287583
GO:0010038	response to metal ion	62	-0.437317	-1.24482	0.078	0.287916
GO:0044089	positive regulation of cellular component biogenesis	69	-0.434798	-1.24426	0.057	0.288952
GO:0006606	protein import into nucleus	92	-0.426849	-1.24382	0.038	0.289612
GO:0006940	regulation of smooth muscle contraction	15	-0.517327	-1.2434	0.160173	0.290215
GO:0004674	protein serine/threonine kinase activity	87	-0.431293	-1.24235	0.036036	0.292523
GO:0008015	blood circulation	142	-0.421587	-1.24223	0.016	0.292312
GO:0009890	negative regulation of biosynthetic process	143	-0.418009	-1.24222	0.014	0.291805
GO:0006898	receptor-mediated endocytosis	33	-0.463787	-1.24047	0.120935	0.296147
GO:0052547	regulation of peptidase activity	80	-0.430809	-1.24013	0.047047	0.296566
GO:0019724	B cell mediated immunity	25	-0.483597	-1.23997	0.136972	0.296514
GO:0014031	mesenchymal cell development	63	-0.438895	-1.23955	0.0601202	0.297251
GO:0032602	chemokine production	17	-0.514421	-1.23893	0.147303	0.298541
GO:0019827	stem cell population maintenance	54	-0.444004	-1.23883	0.0631896	0.298285
GO:0040012	regulation of locomotion	230	-0.411848	-1.23867	0.005	0.298202
GO:0010631	epithelial cell migration	95	-0.427452	-1.2385	0.046046	0.298167
GO:0043085	positive regulation of catalytic activity	197	-0.411398	-1.23838	0.005	0.297988
GO:0001837	epithelial to mesenchymal transition	48	-0.44664	-1.2379	0.0780781	0.298849
GO:0002761	regulation of myeloid leukocyte differentiation	40	-0.458688	-1.23736	0.104251	0.299865
GO:0032411	positive regulation of transporter activity	15	-0.520942	-1.23625	0.163067	0.302446
GO:0002687	positive regulation of leukocyte migration	32	-0.470276	-1.23621	0.112576	0.302042
GO:1903047	mitotic cell cycle process	155	-0.420147	-1.23596	0.018	0.302201
GO:0080134	regulation of response to stress	290	-0.404957	-1.2356	0.002	0.302617
GO:0090066	regulation of anatomical structure size	136	-0.42069	-1.23542	0.023	0.30256
GO:0002237	response to molecule of bacterial origin	76	-0.429076	-1.23534	0.0510511	0.30228
GO:0051240	positive regulation of multicellular organismal process	230	-0.409996	-1.2348	0.005	0.303314
GO:0010720	positive regulation of cell development	82	-0.428441	-1.23461	0.046046	0.303394
GO:0031327	negative regulation of cellular biosynthetic process	131	-0.417037	-1.23438	0.024	0.303508
GO:0045892	negative regulation of transcription, DNA-templated	68	-0.432106	-1.23381	0.053	0.304609
GO:0098727	maintenance of cell number	54	-0.444004	-1.23336	0.0772317	0.305344
GO:0044744	protein targeting to nucleus	92	-0.426849	-1.23305	0.044	0.305667
GO:0043433	negative regulation of sequence-specific DNA binding transcription factor activity	31	-0.467817	-1.23301	0.136041	0.30525
GO:0009792	embryo development ending in birth or egg hatching	52	-0.440231	-1.23274	0.0913655	0.305537
GO:0044403	symbiosis, encompassing mutualism through parasitism	132	-0.415041	-1.23266	0.026	0.305248
GO:0001653	peptide receptor activity	76	-0.427024	-1.23251	0.0600601	0.305226
GO:0098805	whole membrane	301	-0.404689	-1.23244	0	0.304941
GO:0030705	cytoskeleton-dependent intracellular transport	28	-0.469346	-1.23242	0.141975	0.304484
GO:0016050	vesicle organization	38	-0.456377	-1.23169	0.120968	0.305999
GO:1902593	single-organism nuclear import	92	-0.426849	-1.2315	0.042	0.306072
GO:0008284	positive regulation of cell proliferation	134	-0.414839	-1.23117	0.029	0.306438
GO:1903507	negative regulation of nucleic acid-templated transcription	68	-0.432106	-1.23115	0.0610611	0.305989
GO:0038023	signaling receptor activity	462	-0.399759	-1.23094	0	0.306094
GO:0045185	maintenance of protein location	16	-0.508852	-1.23087	0.170706	0.305774
GO:0000278	mitotic cell cycle	208	-0.409082	-1.23046	0.006	0.306393
GO:0051170	nuclear import	93	-0.423366	-1.23011	0.044	0.306795
GO:0015629	actin cytoskeleton	83	-0.425796	-1.23001	0.0541082	0.306573
GO:0044433	cytoplasmic vesicle part	53	-0.441405	-1.22993	0.0931864	0.30631
GO:0033559	unsaturated fatty acid metabolic process	15	-0.522416	-1.22932	0.167017	0.307537
GO:0021543	pallium development	36	-0.458609	-1.22908	0.128153	0.307753
GO:0034504	protein localization to nucleus	92	-0.426849	-1.22903	0.045	0.307404
GO:0000904	cell morphogenesis involved in differentiation	212	-0.411671	-1.22901	0.006	0.306946
GO:0051056	regulation of small GTPase mediated signal transduction	36	-0.456515	-1.22867	0.111558	0.307407
GO:0016032	viral process	88	-0.426936	-1.22854	0.048	0.30727
GO:0016877	ligase activity, forming carbon-sulfur bonds	19	-0.497881	-1.22743	0.155925	0.309943
GO:0009855	determination of bilateral symmetry	35	-0.453139	-1.22704	0.127291	0.310597
GO:2000113	negative regulation of cellular macromolecule biosynthetic process	83	-0.425183	-1.22691	0.053	0.31048
GO:0032507	maintenance of protein location in cell	16	-0.508852	-1.22691	0.179894	0.309992
GO:0046930	pore complex	31	-0.462557	-1.22653	0.125127	0.310529
GO:0019904	protein domain specific binding	159	-0.409726	-1.22619	0.023	0.310948
GO:0008645	hexose transport	42	-0.448948	-1.22594	0.105263	0.311131
GO:0044764	multi-organism cellular process	93	-0.421735	-1.22575	0.049	0.311181
GO:0046578	regulation of Ras protein signal transduction	33	-0.459365	-1.22495	0.133266	0.312997
GO:0007164	establishment of tissue polarity	19	-0.496589	-1.22489	0.154008	0.312642
GO:0031098	stress-activated protein kinase signaling cascade	68	-0.429562	-1.22464	0.0782347	0.312849
GO:0004518	nuclease activity	76	-0.431922	-1.22447	0.052	0.312871
GO:0010952	positive regulation of peptidase activity	37	-0.454185	-1.22424	0.130172	0.312985
GO:0017038	protein import	92	-0.426849	-1.22403	0.039039	0.313076
GO:0030334	regulation of cell migration	208	-0.408838	-1.22396	0.01	0.312771
GO:0046660	female sex differentiation	19	-0.49405	-1.22313	0.170146	0.314619
GO:0002244	hematopoietic progenitor cell differentiation	20	-0.487126	-1.22259	0.157398	0.31566
GO:0006605	protein targeting	169	-0.410616	-1.2224	0.012	0.315741
GO:0051173	positive regulation of nitrogen compound metabolic process	151	-0.412603	-1.22232	0.022	0.315462
GO:0006897	endocytosis	141	-0.414236	-1.22209	0.024	0.315684
GO:0033157	regulation of intracellular protein transport	91	-0.420915	-1.22184	0.047047	0.31593
GO:0044782	cilium organization	17	-0.501749	-1.22123	0.159115	0.317128
GO:0002562	somatic diversification of immune receptors via germline recombination within a single locus	24	-0.472168	-1.22077	0.160164	0.317976
GO:0045893	positive regulation of transcription, DNA-templated	87	-0.41963	-1.22068	0.06	0.317692
GO:0030030	cell projection organization	393	-0.398188	-1.22047	0	0.317801
GO:0044770	cell cycle phase transition	96	-0.420869	-1.22044	0.0480481	0.317396
GO:0044441	ciliary part	54	-0.43582	-1.22002	0.102204	0.318123
GO:0044772	mitotic cell cycle phase transition	91	-0.42207	-1.21991	0.061	0.317911
GO:2000145	regulation of cell motility	211	-0.407522	-1.21976	0.009	0.317819
GO:0071900	regulation of protein serine/threonine kinase activity	117	-0.415479	-1.21968	0.041	0.317574
GO:0004540	ribonuclease activity	18	-0.496337	-1.21844	0.178082	0.320627
GO:0048646	anatomical structure formation involved in morphogenesis	350	-0.399884	-1.21837	0.001	0.320305
GO:0070887	cellular response to chemical stimulus	422	-0.397423	-1.21787	0	0.321288
GO:0034767	positive regulation of ion transmembrane transport	16	-0.508926	-1.21783	0.167556	0.32091
GO:0045862	positive regulation of proteolysis	44	-0.441699	-1.21723	0.117172	0.322145
GO:0051270	regulation of cellular component movement	214	-0.403901	-1.21637	0.01	0.324165
GO:0030330	DNA damage response, signal transduction by p53 class mediator	23	-0.482046	-1.21621	0.167179	0.32414
GO:0043473	pigmentation	33	-0.452895	-1.21613	0.138634	0.323877
GO:0008544	epidermis development	50	-0.437935	-1.21585	0.0995976	0.324228
GO:0021955	central nervous system neuron axonogenesis	15	-0.510952	-1.21575	0.194681	0.324008
GO:0006913	nucleocytoplasmic transport	137	-0.411813	-1.2156	0.029	0.323967
GO:0043255	regulation of carbohydrate biosynthetic process	24	-0.479465	-1.21555	0.153926	0.323611
GO:0030120	vesicle coat	16	-0.508842	-1.21542	0.176972	0.323482
GO:0046488	phosphatidylinositol metabolic process	37	-0.451661	-1.21533	0.13998	0.323238
GO:0016192	vesicle-mediated transport	340	-0.397758	-1.21533	0.002	0.322759
GO:0001525	angiogenesis	85	-0.42137	-1.21523	0.0620621	0.322529
GO:0000956	nuclear-transcribed mRNA catabolic process	46	-0.442741	-1.21519	0.103518	0.322166
GO:0042742	defense response to bacterium	31	-0.456297	-1.21495	0.138664	0.322386
GO:0019362	pyridine nucleotide metabolic process	25	-0.467931	-1.21484	0.17732	0.322201
GO:0097193	intrinsic apoptotic signaling pathway	70	-0.427552	-1.21481	0.0940941	0.321819
GO:0051346	negative regulation of hydrolase activity	51	-0.436761	-1.21448	0.100604	0.3223
GO:0051050	positive regulation of transport	118	-0.412579	-1.21444	0.04	0.321933
GO:0048863	stem cell differentiation	82	-0.421641	-1.21435	0.0750751	0.321679
GO:0009799	specification of symmetry	35	-0.453139	-1.21422	0.139653	0.321587
GO:0007059	chromosome segregation	51	-0.437545	-1.21417	0.0994975	0.321247
GO:0022412	cellular process involved in reproduction in multicellular organism	54	-0.434428	-1.21411	0.114228	0.320929
GO:1901136	carbohydrate derivative catabolic process	25	-0.467898	-1.21411	0.161191	0.32046
GO:0072009	nephron epithelium development	32	-0.456906	-1.21391	0.14664	0.320592
GO:0051169	nuclear transport	139	-0.410619	-1.21329	0.036	0.321924
GO:1903508	positive regulation of nucleic acid-templated transcription	87	-0.41963	-1.21272	0.058	0.323094
GO:0044419	interspecies interaction between organisms	134	-0.412218	-1.21265	0.035	0.322821
GO:0031513	nonmotile primary cilium	33	-0.447543	-1.21254	0.158746	0.322643
GO:0035850	epithelial cell differentiation involved in kidney development	15	-0.515911	-1.21233	0.196581	0.322797
GO:0009101	glycoprotein biosynthetic process	73	-0.424943	-1.21227	0.0852558	0.322486
GO:0048167	regulation of synaptic plasticity	41	-0.448144	-1.21198	0.13004	0.322821
GO:0009913	epidermal cell differentiation	46	-0.441334	-1.21154	0.131791	0.323693
GO:0043549	regulation of kinase activity	227	-0.401872	-1.21122	0.008	0.324113
GO:0016444	somatic cell DNA recombination	24	-0.472168	-1.21008	0.151639	0.327043
GO:0072372	primary cilium	44	-0.441683	-1.2098	0.113797	0.32732
GO:0002819	regulation of adaptive immune response	26	-0.465601	-1.20977	0.168041	0.326947
GO:1904019	epithelial cell apoptotic process	41	-0.445389	-1.20951	0.115811	0.327281
GO:0042886	amide transport	75	-0.423408	-1.20945	0.0770771	0.326968
GO:0010469	regulation of receptor activity	42	-0.440613	-1.20928	0.126518	0.326993
GO:0016023	cytoplasmic, membrane-bounded vesicle	200	-0.40093	-1.20922	0.018	0.326717
GO:1902533	positive regulation of intracellular signal transduction	109	-0.414332	-1.20888	0.041	0.327217
GO:0044421	extracellular region part	389	-0.395594	-1.20882	0.002	0.326925
GO:1902680	positive regulation of RNA biosynthetic process	87	-0.41963	-1.20838	0.066	0.327765
GO:0032990	cell part morphogenesis	221	-0.40126	-1.20803	0.021	0.32832
GO:0043413	macromolecule glycosylation	58	-0.428974	-1.2073	0.117588	0.329857
GO:0016049	cell growth	148	-0.404786	-1.2073	0.041	0.329382
GO:0005576	extracellular region	398	-0.394258	-1.207	0	0.329802
GO:0008092	cytoskeletal protein binding	292	-0.397662	-1.20674	0.006	0.330078
GO:0051047	positive regulation of secretion	24	-0.475281	-1.20637	0.17414	0.330764
GO:0048858	cell projection morphogenesis	221	-0.40126	-1.20631	0.014	0.330456
GO:0051403	stress-activated MAPK cascade	67	-0.425847	-1.20588	0.084	0.331272
GO:0006886	intracellular protein transport	257	-0.397907	-1.20572	0.015	0.331291
GO:0051301	cell division	94	-0.417431	-1.20526	0.0560561	0.3321
GO:0050854	regulation of antigen receptor-mediated signaling pathway	16	-0.50226	-1.20496	0.184405	0.332505
GO:0042461	photoreceptor cell development	21	-0.476964	-1.20474	0.188345	0.332693
GO:0016311	dephosphorylation	119	-0.409298	-1.20469	0.057	0.332351
GO:0033365	protein localization to organelle	196	-0.40194	-1.20467	0.014	0.331925
GO:0006939	smooth muscle contraction	28	-0.462554	-1.20421	0.170256	0.33274
GO:0004871	signal transducer activity	492	-0.391189	-1.20398	0.002	0.332985
GO:0046632	alpha-beta T cell differentiation	18	-0.489715	-1.20384	0.202139	0.332879
GO:0051302	regulation of cell division	61	-0.428527	-1.20383	0.114688	0.332443
GO:0007264	small GTPase mediated signal transduction	87	-0.414848	-1.20376	0.074	0.332229
GO:0071310	cellular response to organic substance	355	-0.393672	-1.20361	0.005	0.332215
GO:0009611	response to wounding	115	-0.413551	-1.20311	0.05	0.333188
GO:0051272	positive regulation of cellular component movement	52	-0.432169	-1.20291	0.108652	0.333281
GO:0042995	cell projection	437	-0.392627	-1.20279	0.001	0.333152
GO:0031410	cytoplasmic vesicle	203	-0.401671	-1.20196	0.015	0.335173
GO:0051094	positive regulation of developmental process	237	-0.398986	-1.20124	0.02	0.336827
GO:0001738	morphogenesis of a polarized epithelium	23	-0.470586	-1.20107	0.19939	0.33684
GO:0006486	protein glycosylation	58	-0.428974	-1.20064	0.112337	0.337669
GO:0051347	positive regulation of transferase activity	124	-0.40648	-1.20064	0.047	0.337213
GO:0044711	single-organism biosynthetic process	299	-0.396609	-1.20041	0.008	0.337331
GO:0002200	somatic diversification of immune receptors	25	-0.467099	-1.20017	0.175205	0.337564
GO:0007266	Rho protein signal transduction	15	-0.500139	-1.20015	0.204082	0.337121
GO:0005875	microtubule associated complex	51	-0.431417	-1.19997	0.12751	0.337221
GO:0040017	positive regulation of locomotion	60	-0.422406	-1.19937	0.12012	0.338491
GO:0032388	positive regulation of intracellular transport	41	-0.437053	-1.19927	0.132797	0.338365
GO:0002831	regulation of response to biotic stimulus	29	-0.45601	-1.19915	0.184049	0.338309
GO:0007498	mesoderm development	23	-0.466118	-1.19877	0.194561	0.338957
GO:0043903	regulation of symbiosis, encompassing mutualism through parasitism	47	-0.434014	-1.19861	0.142281	0.338963
GO:0005874	microtubule	32	-0.449679	-1.19784	0.168196	0.340902
GO:0009314	response to radiation	149	-0.402963	-1.19767	0.039	0.340929
GO:0035091	phosphatidylinositol binding	57	-0.427951	-1.19754	0.119839	0.340857
GO:0046496	nicotinamide nucleotide metabolic process	25	-0.467931	-1.19744	0.182762	0.340714
GO:0044420	extracellular matrix component	52	-0.425563	-1.19738	0.135542	0.34042
GO:0001503	ossification	121	-0.406704	-1.19731	0.06	0.340146
GO:0043405	regulation of MAP kinase activity	80	-0.418183	-1.1967	0.095	0.341496
GO:0010605	negative regulation of macromolecule metabolic process	334	-0.393092	-1.19667	0.005	0.341126
GO:0051253	negative regulation of RNA metabolic process	105	-0.413918	-1.19663	0.06	0.340745
GO:0030234	enzyme regulator activity	221	-0.396216	-1.19652	0.012	0.340603
GO:0044802	single-organism membrane organization	183	-0.399436	-1.19646	0.03	0.34033
GO:0051247	positive regulation of protein metabolic process	327	-0.392495	-1.19639	0.006	0.340069
GO:0006470	protein dephosphorylation	111	-0.408011	-1.19612	0.059	0.340416
GO:0001932	regulation of protein phosphorylation	442	-0.390874	-1.19574	0.002	0.341063
GO:0002690	positive regulation of leukocyte chemotaxis	26	-0.458442	-1.19569	0.203476	0.340766
GO:0009112	nucleobase metabolic process	26	-0.458682	-1.1955	0.187117	0.340837
GO:0004888	transmembrane signaling receptor activity	396	-0.390446	-1.19511	0.003	0.341585
GO:0016458	gene silencing	33	-0.451322	-1.19472	0.167683	0.3423
GO:0015807	L-amino acid transport	17	-0.487632	-1.19449	0.209746	0.342517
GO:0005319	lipid transporter activity	31	-0.450979	-1.19426	0.180527	0.342739
GO:0004930	G-protein coupled receptor activity	142	-0.403156	-1.1941	0.046	0.342763
GO:0045935	positive regulation of nucleobase-containing compound metabolic process	149	-0.40469	-1.19399	0.044	0.342602
GO:0019898	extrinsic component of membrane	39	-0.438737	-1.19397	0.160606	0.342207
GO:0008217	regulation of blood pressure	37	-0.4449	-1.19394	0.172902	0.341857
GO:0012506	vesicle membrane	67	-0.421114	-1.1938	0.0961924	0.341824
GO:0022603	regulation of anatomical structure morphogenesis	276	-0.393773	-1.19336	0.016	0.342674
GO:0030545	receptor regulator activity	15	-0.503892	-1.19299	0.21346	0.343305
GO:0017048	Rho GTPase binding	16	-0.499485	-1.19271	0.219769	0.343684
GO:0030856	regulation of epithelial cell differentiation	36	-0.439864	-1.19261	0.173604	0.343512
GO:0045859	regulation of protein kinase activity	209	-0.397001	-1.19248	0.018	0.343462
GO:0060249	anatomical structure homeostasis	53	-0.42753	-1.19189	0.130522	0.344785
GO:0030662	coated vesicle membrane	22	-0.46962	-1.19187	0.194645	0.344399
GO:1901699	cellular response to nitrogen compound	19	-0.479406	-1.19176	0.207587	0.344304
GO:0032270	positive regulation of cellular protein metabolic process	323	-0.390523	-1.19156	0.007	0.344469
GO:0072524	pyridine-containing compound metabolic process	26	-0.466695	-1.19139	0.180698	0.344502
GO:0045930	negative regulation of mitotic cell cycle	16	-0.496779	-1.19114	0.211253	0.344851
GO:0031253	cell projection membrane	48	-0.430377	-1.19091	0.148185	0.34506
GO:0019884	antigen processing and presentation of exogenous antigen	21	-0.472541	-1.19013	0.21281	0.346882
GO:0051168	nuclear export	33	-0.443772	-1.18977	0.180612	0.347443
GO:0051704	multi-organism process	477	-0.388624	-1.18969	0.004	0.347264
GO:0016125	sterol metabolic process	35	-0.445128	-1.18886	0.176829	0.34931
GO:0044093	positive regulation of molecular function	298	-0.391828	-1.18837	0.007	0.350365
GO:0030335	positive regulation of cell migration	51	-0.428333	-1.18834	0.151606	0.349983
GO:0023014	signal transduction by protein phosphorylation	199	-0.396344	-1.18757	0.024	0.351905
GO:0031032	actomyosin structure organization	27	-0.454956	-1.18747	0.195519	0.351739
GO:0072006	nephron development	38	-0.442086	-1.18698	0.163471	0.352839
GO:0035258	steroid hormone receptor binding	21	-0.472701	-1.18666	0.211777	0.353381
GO:0031401	positive regulation of protein modification process	293	-0.390974	-1.18608	0.011	0.354704
GO:0043900	regulation of multi-organism process	70	-0.416089	-1.18603	0.11	0.354393
GO:0035295	tube development	238	-0.392558	-1.18507	0.018	0.357029
GO:0002708	positive regulation of lymphocyte mediated immunity	17	-0.485095	-1.18483	0.220447	0.357248
GO:0000323	lytic vacuole	84	-0.410224	-1.18458	0.1001	0.357522
GO:0048017	inositol lipid-mediated signaling	67	-0.412274	-1.18417	0.129518	0.358377
GO:0043009	chordate embryonic development	49	-0.422961	-1.18385	0.142285	0.358868
GO:0051983	regulation of chromosome segregation	16	-0.493546	-1.18377	0.216187	0.358625
GO:0010466	negative regulation of peptidase activity	43	-0.431358	-1.18372	0.168844	0.358316
GO:0019199	transmembrane receptor protein kinase activity	31	-0.4478	-1.18356	0.177665	0.35837
GO:0010212	response to ionizing radiation	38	-0.438947	-1.18353	0.183384	0.358036
GO:0000122	negative regulation of transcription from RNA polymerase II promoter	16	-0.496281	-1.18294	0.197674	0.359402
GO:0098589	membrane region	162	-0.395027	-1.18201	0.038	0.3618
GO:0035239	tube morphogenesis	130	-0.401207	-1.1816	0.067	0.362585
GO:0043408	regulation of MAPK cascade	186	-0.39367	-1.18142	0.03	0.36268
GO:0070555	response to interleukin-1	17	-0.487354	-1.18133	0.218452	0.362518
GO:0000165	MAPK cascade	199	-0.396344	-1.18111	0.026	0.362801
GO:0006403	RNA localization	57	-0.417564	-1.1808	0.15346	0.363289
GO:0031324	negative regulation of cellular metabolic process	362	-0.387146	-1.18055	0.009	0.363603
GO:0051338	regulation of transferase activity	238	-0.393072	-1.18051	0.026	0.363243
GO:0070997	neuron death	27	-0.451009	-1.18046	0.201835	0.362897
GO:0001568	blood vessel development	146	-0.396883	-1.18032	0.053	0.362873
GO:0019637	organophosphate metabolic process	311	-0.387412	-1.1799	0.013	0.363622
GO:0032846	positive regulation of homeostatic process	39	-0.436675	-1.17976	0.17088	0.363556
GO:2000147	positive regulation of cell motility	51	-0.428333	-1.17902	0.142427	0.36542
GO:0042445	hormone metabolic process	19	-0.476869	-1.17885	0.217708	0.365505
GO:0072577	endothelial cell apoptotic process	20	-0.470792	-1.17877	0.220711	0.365274
GO:1903555	regulation of tumor necrosis factor superfamily cytokine production	23	-0.459575	-1.17805	0.203954	0.367152
GO:0010717	regulation of epithelial to mesenchymal transition	29	-0.448782	-1.17776	0.206544	0.367622
GO:0023056	positive regulation of signaling	239	-0.387309	-1.17737	0.024	0.36836
GO:0072527	pyrimidine-containing compound metabolic process	22	-0.466165	-1.17728	0.214876	0.368182
GO:0009100	glycoprotein metabolic process	93	-0.405498	-1.17726	0.096	0.367808
GO:0003013	circulatory system process	155	-0.39639	-1.1771	0.05	0.367886
GO:0001894	tissue homeostasis	41	-0.428794	-1.17692	0.170707	0.367997
GO:0005911	cell-cell junction	102	-0.402961	-1.17665	0.079	0.368361
GO:0000187	activation of MAPK activity	17	-0.485221	-1.17639	0.235602	0.368698
GO:0050792	regulation of viral process	41	-0.42609	-1.17623	0.19596	0.368737
GO:0031109	microtubule polymerization or depolymerization	28	-0.449763	-1.17615	0.203666	0.368494
GO:0050905	neuromuscular process	41	-0.428464	-1.17554	0.166834	0.369974
GO:0050954	sensory perception of mechanical stimulus	55	-0.418977	-1.17533	0.146586	0.370171
GO:0005929	cilium	97	-0.40254	-1.17459	0.093	0.371957
GO:0030336	negative regulation of cell migration	17	-0.485364	-1.17453	0.230201	0.371665
GO:0015833	peptide transport	71	-0.411293	-1.17447	0.122122	0.371379
GO:2000146	negative regulation of cell motility	17	-0.485364	-1.17385	0.222803	0.372846
GO:0008528	G-protein coupled peptide receptor activity	74	-0.413015	-1.17324	0.135	0.374346
GO:0044877	macromolecular complex binding	163	-0.394838	-1.17319	0.052	0.374019
GO:0022402	cell cycle process	384	-0.384739	-1.17317	0.005	0.373635
GO:0072073	kidney epithelium development	35	-0.43869	-1.17266	0.186047	0.374731
GO:1901652	response to peptide	60	-0.419974	-1.17228	0.146439	0.375448
GO:0051271	negative regulation of cellular component movement	17	-0.485364	-1.172	0.2537	0.375826
GO:0048871	multicellular organismal homeostasis	67	-0.407998	-1.17197	0.126126	0.375485
GO:0016021	integral component of membrane	331	-0.383763	-1.17133	0.005	0.377117
GO:0010628	positive regulation of gene expression	115	-0.398802	-1.17118	0.092	0.377113
GO:0051236	establishment of RNA localization	53	-0.416907	-1.17103	0.158794	0.37711
GO:0045861	negative regulation of proteolysis	51	-0.422775	-1.17091	0.164493	0.377018
GO:0061024	membrane organization	215	-0.388347	-1.17085	0.039	0.376745
GO:0045926	negative regulation of growth	28	-0.445212	-1.17031	0.222787	0.377969
GO:0050658	RNA transport	53	-0.416907	-1.16955	0.175527	0.379914
GO:0048812	neuron projection morphogenesis	163	-0.392779	-1.16939	0.06	0.379975
GO:0046486	glycerolipid metabolic process	103	-0.40432	-1.16895	0.092	0.380917
GO:0002706	regulation of lymphocyte mediated immunity	21	-0.461753	-1.16894	0.231959	0.380484
GO:0048066	developmental pigmentation	23	-0.459969	-1.16885	0.217078	0.380282
GO:0051254	positive regulation of RNA metabolic process	104	-0.40116	-1.16862	0.113	0.380561
GO:0090316	positive regulation of intracellular protein transport	16	-0.483062	-1.16846	0.242842	0.380572
GO:0031960	response to corticosteroid	23	-0.456288	-1.16845	0.252075	0.380157
GO:0001944	vasculature development	164	-0.393551	-1.16835	0.064	0.380049
GO:0010876	lipid localization	95	-0.403914	-1.16821	0.0940941	0.379962
GO:0098772	molecular function regulator	295	-0.383643	-1.16788	0.02	0.380604
GO:0044463	cell projection part	142	-0.393333	-1.16787	0.074	0.380206
GO:0015031	protein transport	480	-0.379545	-1.16671	0.004	0.383333
GO:1903829	positive regulation of cellular protein localization	16	-0.483062	-1.16645	0.236479	0.383736
GO:0019838	growth factor binding	55	-0.415818	-1.16537	0.152457	0.386672
GO:0042307	positive regulation of protein import into nucleus	16	-0.483062	-1.16504	0.256111	0.387304
GO:0031570	DNA integrity checkpoint	38	-0.427582	-1.16481	0.212551	0.387506
GO:2000026	regulation of multicellular organismal development	398	-0.381318	-1.16479	0.013	0.387114
GO:0007281	germ cell development	48	-0.418325	-1.16465	0.179074	0.387115
GO:0043296	apical junction complex	46	-0.419269	-1.16445	0.188945	0.387326
GO:0072001	renal system development	64	-0.410366	-1.16435	0.160804	0.387182
GO:0030326	embryonic limb morphogenesis	57	-0.415519	-1.1641	0.161323	0.387553
GO:0016301	kinase activity	377	-0.380619	-1.16341	0.009	0.389307
GO:0007186	G-protein coupled receptor signaling pathway	214	-0.387122	-1.16333	0.044	0.389096
GO:0070304	positive regulation of stress-activated protein kinase signaling cascade	34	-0.433876	-1.16326	0.187879	0.388857
GO:1901615	organic hydroxy compound metabolic process	125	-0.394097	-1.16306	0.113	0.389089
GO:0019900	kinase binding	208	-0.386897	-1.16304	0.046	0.388696
GO:0032153	cell division site	21	-0.460159	-1.16299	0.216842	0.388392
GO:0055080	cation homeostasis	192	-0.388851	-1.16298	0.049	0.387948
GO:0042476	odontogenesis	16	-0.481415	-1.16297	0.260042	0.387547
GO:0007409	axonogenesis	63	-0.408266	-1.16284	0.166166	0.387502
GO:0035113	embryonic appendage morphogenesis	58	-0.417595	-1.16267	0.164329	0.387577
GO:0016773	phosphotransferase activity, alcohol group as acceptor	319	-0.381493	-1.16252	0.021	0.38758
GO:0033500	carbohydrate homeostasis	69	-0.403946	-1.16242	0.158158	0.387466
GO:0051783	regulation of nuclear division	43	-0.42173	-1.16138	0.201816	0.390295
GO:0006259	DNA metabolic process	329	-0.379953	-1.16067	0.022	0.39224
GO:1904591	positive regulation of protein import	16	-0.483062	-1.16019	0.245283	0.393266
GO:0009967	positive regulation of signal transduction	228	-0.383838	-1.16004	0.047	0.393266
GO:0071417	cellular response to organonitrogen compound	16	-0.484835	-1.15998	0.247084	0.393027
GO:0010517	regulation of phospholipase activity	22	-0.453379	-1.15914	0.252083	0.395359
GO:0016482	cytoplasmic transport	248	-0.385684	-1.15905	0.044	0.395172
GO:0019888	protein phosphatase regulator activity	20	-0.460594	-1.15897	0.231405	0.39495
GO:1903827	regulation of cellular protein localization	103	-0.400121	-1.15893	0.115	0.39464
GO:0043005	neuron projection	198	-0.387724	-1.15887	0.047	0.394352
GO:0006974	cellular response to DNA damage stimulus	206	-0.385754	-1.15883	0.048	0.394037
GO:0070727	cellular macromolecule localization	399	-0.379324	-1.15839	0.011	0.394975
GO:0050931	pigment cell differentiation	22	-0.452226	-1.15832	0.225207	0.394771
GO:0032874	positive regulation of stress-activated MAPK cascade	34	-0.433876	-1.15825	0.220871	0.394536
GO:0043901	negative regulation of multi-organism process	23	-0.452368	-1.1581	0.249743	0.394545
GO:0043270	positive regulation of ion transport	33	-0.433832	-1.15804	0.231707	0.394278
GO:0010675	regulation of cellular carbohydrate metabolic process	52	-0.413614	-1.15786	0.197183	0.394432
GO:0042592	homeostatic process	499	-0.377828	-1.1578	0.008	0.394191
GO:0002478	antigen processing and presentation of exogenous peptide antigen	19	-0.468595	-1.15758	0.246331	0.394402
GO:1901990	regulation of mitotic cell cycle phase transition	42	-0.420177	-1.15741	0.201005	0.394517
GO:0006997	nucleus organization	21	-0.459268	-1.15701	0.254658	0.395365
GO:0034613	cellular protein localization	397	-0.378774	-1.15684	0.009	0.395452
GO:0007338	single fertilization	17	-0.470928	-1.15681	0.262105	0.395094
GO:0007219	Notch signaling pathway	37	-0.429799	-1.1564	0.204453	0.395927
GO:1902532	negative regulation of intracellular signal transduction	45	-0.414911	-1.15635	0.187879	0.395632
GO:0048705	skeletal system morphogenesis	42	-0.42634	-1.15628	0.208669	0.39544
GO:0009892	negative regulation of metabolic process	445	-0.376616	-1.15619	0.006	0.39531
GO:0045934	negative regulation of nucleobase-containing compound metabolic process	122	-0.390968	-1.15545	0.112	0.397219
GO:0009887	organ morphogenesis	299	-0.382059	-1.15544	0.027	0.396799
GO:0030799	regulation of cyclic nucleotide metabolic process	57	-0.410092	-1.15525	0.189379	0.397
GO:0002822	regulation of adaptive immune response based on somatic recombination of immune receptors built from immunoglobulin superfamily domains	24	-0.44932	-1.15457	0.253361	0.398738
GO:1901987	regulation of cell cycle phase transition	47	-0.421062	-1.15328	0.207243	0.402355
GO:0001655	urogenital system development	72	-0.400783	-1.1532	0.171171	0.402188
GO:0001664	G-protein coupled receptor binding	54	-0.41291	-1.15307	0.17	0.402202
GO:0046824	positive regulation of nucleocytoplasmic transport	21	-0.454387	-1.15265	0.282025	0.403114
GO:0042158	lipoprotein biosynthetic process	31	-0.430489	-1.15263	0.238821	0.402738
GO:0034614	cellular response to reactive oxygen species	20	-0.460711	-1.15229	0.264887	0.403401
GO:0044255	cellular lipid metabolic process	285	-0.377661	-1.1509	0.041	0.407541
GO:0045786	negative regulation of cell cycle	55	-0.407686	-1.15075	0.19196	0.407607
GO:1900182	positive regulation of protein localization to nucleus	16	-0.483062	-1.15041	0.272727	0.408242
GO:0032155	cell division site part	21	-0.460159	-1.1501	0.273013	0.408771
GO:0006275	regulation of DNA replication	33	-0.435708	-1.14951	0.22166	0.410335
GO:0032269	negative regulation of cellular protein metabolic process	201	-0.382039	-1.14948	0.061	0.409958
GO:0070302	regulation of stress-activated protein kinase signaling cascade	58	-0.409614	-1.14936	0.180905	0.40994
GO:0010604	positive regulation of macromolecule metabolic process	445	-0.376027	-1.14928	0.019	0.409738
GO:0010557	positive regulation of macromolecule biosynthetic process	118	-0.394101	-1.1492	0.127	0.409554
GO:0072359	circulatory system development	247	-0.379661	-1.14893	0.041	0.409996
GO:0032386	regulation of intracellular transport	152	-0.388266	-1.14866	0.097	0.410409
GO:0009187	cyclic nucleotide metabolic process	66	-0.403971	-1.14865	0.170512	0.410006
GO:0008630	intrinsic apoptotic signaling pathway in response to DNA damage	28	-0.437403	-1.14815	0.246926	0.411198
GO:0043534	blood vessel endothelial cell migration	18	-0.464827	-1.14806	0.267159	0.411086
GO:0010035	response to inorganic substance	71	-0.401433	-1.14803	0.177533	0.410714
GO:0010817	regulation of hormone levels	76	-0.397268	-1.14796	0.165663	0.410503
GO:0019058	viral life cycle	47	-0.41715	-1.14791	0.212916	0.410222
GO:1901981	phosphatidylinositol phosphate binding	49	-0.413744	-1.14744	0.222222	0.411389
GO:0097458	neuron part	215	-0.380132	-1.14723	0.05	0.411638
GO:0007017	microtubule-based process	207	-0.381495	-1.14722	0.071	0.411226
GO:0072358	cardiovascular system development	247	-0.379661	-1.14675	0.041	0.412313
GO:0090087	regulation of peptide transport	59	-0.40518	-1.14669	0.190141	0.412082
GO:0051098	regulation of binding	106	-0.394343	-1.14629	0.133	0.41293
GO:1903900	regulation of viral life cycle	40	-0.424151	-1.14625	0.207452	0.41266
GO:0051703	intraspecies interaction between organisms	20	-0.454528	-1.146	0.261682	0.413098
GO:0030162	regulation of proteolysis	137	-0.389368	-1.14589	0.109	0.413029
GO:0030801	positive regulation of cyclic nucleotide metabolic process	32	-0.430769	-1.14497	0.230848	0.415629
GO:0004520	endodeoxyribonuclease activity	20	-0.461602	-1.14497	0.253432	0.415184
GO:0008361	regulation of cell size	21	-0.456932	-1.14473	0.26087	0.415481
GO:0010770	positive regulation of cell morphogenesis involved in differentiation	32	-0.431105	-1.1443	0.25102	0.416506
GO:0045202	synapse	108	-0.387268	-1.14414	0.158	0.41661
GO:1901137	carbohydrate derivative biosynthetic process	171	-0.384309	-1.14392	0.099	0.416908
GO:0030099	myeloid cell differentiation	111	-0.387666	-1.1439	0.136	0.416541
GO:0031012	extracellular matrix	124	-0.387379	-1.14383	0.133	0.41632
GO:0045595	regulation of cell differentiation	475	-0.373504	-1.14353	0.017	0.416919
GO:0090305	nucleic acid phosphodiester bond hydrolysis	43	-0.417555	-1.14301	0.246479	0.418242
GO:1901135	carbohydrate derivative metabolic process	284	-0.376575	-1.14282	0.038	0.418417
GO:0045981	positive regulation of nucleotide metabolic process	32	-0.430769	-1.14217	0.253807	0.420166
GO:0051248	negative regulation of protein metabolic process	206	-0.381042	-1.1421	0.08	0.419952
GO:0004672	protein kinase activity	292	-0.376585	-1.14182	0.045	0.420453
GO:0000271	polysaccharide biosynthetic process	16	-0.473879	-1.1418	0.28145	0.420051
GO:0031647	regulation of protein stability	55	-0.404615	-1.1413	0.207623	0.421231
GO:0030001	metal ion transport	273	-0.375741	-1.1412	0.052	0.421117
GO:0098542	defense response to other organism	47	-0.413782	-1.14107	0.229839	0.421067
GO:0043409	negative regulation of MAPK cascade	36	-0.430147	-1.14105	0.238821	0.420687
GO:0016772	transferase activity, transferring phosphorus-containing groups	476	-0.371673	-1.14059	0.012	0.421811
GO:0007088	regulation of mitotic nuclear division	36	-0.424129	-1.14006	0.236789	0.423145
GO:0001501	skeletal system development	106	-0.39002	-1.13957	0.158	0.424375
GO:0035107	appendage morphogenesis	95	-0.39462	-1.139	0.155	0.425878
GO:0009132	nucleoside diphosphate metabolic process	22	-0.449748	-1.13885	0.264308	0.425892
GO:0070848	response to growth factor	167	-0.381449	-1.13831	0.11	0.427228
GO:0044087	regulation of cellular component biogenesis	161	-0.383181	-1.13826	0.105	0.426924
GO:0006109	regulation of carbohydrate metabolic process	53	-0.407998	-1.13822	0.224674	0.42662
GO:0006629	lipid metabolic process	401	-0.371943	-1.13812	0.026	0.426495
GO:0019887	protein kinase regulator activity	65	-0.398222	-1.13803	0.205	0.42635
GO:0033692	cellular polysaccharide biosynthetic process	16	-0.473879	-1.13794	0.276776	0.426201
GO:0030117	membrane coat	42	-0.413968	-1.13763	0.239437	0.426786
GO:0008146	sulfotransferase activity	17	-0.473522	-1.13737	0.270327	0.427206
GO:0001558	regulation of cell growth	118	-0.38596	-1.13714	0.142	0.427565
GO:0009790	embryo development	298	-0.373978	-1.1369	0.04	0.427938
GO:0006402	mRNA catabolic process	53	-0.407433	-1.13662	0.211423	0.428442
GO:0006497	protein lipidation	31	-0.430489	-1.13661	0.260736	0.42805
GO:0045787	positive regulation of cell cycle	25	-0.440119	-1.13639	0.283644	0.428353
GO:0005102	receptor binding	403	-0.371218	-1.13578	0.031	0.429976
GO:0019932	second-messenger-mediated signaling	59	-0.400905	-1.13572	0.208417	0.429722
GO:0031328	positive regulation of cellular biosynthetic process	142	-0.382966	-1.13551	0.116	0.430006
GO:0010594	regulation of endothelial cell migration	46	-0.413661	-1.13522	0.239437	0.430613
GO:0010632	regulation of epithelial cell migration	70	-0.397008	-1.13514	0.2002	0.430411
GO:0034637	cellular carbohydrate biosynthetic process	16	-0.473879	-1.13507	0.286624	0.430221
GO:0019208	phosphatase regulator activity	22	-0.444918	-1.13499	0.264615	0.430057
GO:0045069	regulation of viral genome replication	24	-0.442707	-1.1348	0.280864	0.430284
GO:0006353	DNA-templated transcription, termination	15	-0.474323	-1.13479	0.290117	0.429857
GO:0001822	kidney development	62	-0.403485	-1.1346	0.221	0.430048
GO:0010629	negative regulation of gene expression	129	-0.384085	-1.13453	0.143	0.429849
GO:0098771	inorganic ion homeostasis	199	-0.380084	-1.13446	0.073	0.429642
GO:0035108	limb morphogenesis	84	-0.394129	-1.13398	0.170341	0.430742
GO:0030073	insulin secretion	31	-0.426264	-1.13388	0.264228	0.430682
GO:0022008	neurogenesis	395	-0.369559	-1.1334	0.025	0.431898
GO:0048663	neuron fate commitment	23	-0.445086	-1.13322	0.266254	0.432036
GO:0090407	organophosphate biosynthetic process	143	-0.38302	-1.13313	0.109	0.431875
GO:0044092	negative regulation of molecular function	192	-0.376742	-1.13305	0.103	0.431689
GO:0060173	limb development	84	-0.394129	-1.13293	0.193	0.431681
GO:0048806	genitalia development	23	-0.443813	-1.13285	0.276004	0.431504
GO:0046903	secretion	212	-0.376826	-1.13246	0.079	0.432405
GO:0009267	cellular response to starvation	15	-0.473979	-1.13225	0.310235	0.432653
GO:0022604	regulation of cell morphogenesis	131	-0.383277	-1.13216	0.133	0.432554
GO:0004714	transmembrane receptor protein tyrosine kinase activity	23	-0.448494	-1.13182	0.271605	0.433215
GO:0043254	regulation of protein complex assembly	95	-0.39101	-1.13164	0.171	0.433336
GO:0031060	regulation of histone methylation	20	-0.455448	-1.1315	0.274921	0.433402
GO:0016788	hydrolase activity, acting on ester bonds	314	-0.370798	-1.13142	0.048	0.433218
GO:0051223	regulation of protein transport	168	-0.378138	-1.13081	0.107	0.434839
GO:0010647	positive regulation of cell communication	246	-0.375382	-1.13035	0.079	0.436018
GO:0051172	negative regulation of nitrogen compound metabolic process	134	-0.382197	-1.13023	0.135	0.436
GO:1902582	single-organism intracellular transport	351	-0.369882	-1.13014	0.044	0.43582
GO:0051726	regulation of cell cycle	224	-0.376247	-1.1299	0.087	0.436137
GO:0005769	early endosome	24	-0.43793	-1.1299	0.287643	0.435706
GO:1903309	negative regulation of chromatin modification	22	-0.444858	-1.1294	0.302591	0.437019
GO:0048514	blood vessel morphogenesis	125	-0.383654	-1.12934	0.127	0.436786
GO:0009895	negative regulation of catabolic process	43	-0.41282	-1.1293	0.265861	0.43651
GO:0010564	regulation of cell cycle process	142	-0.380035	-1.12902	0.132	0.437088
GO:0009628	response to abiotic stimulus	275	-0.372373	-1.12893	0.075	0.43698
GO:0043067	regulation of programmed cell death	482	-0.366781	-1.12843	0.019	0.43821
GO:0048736	appendage development	108	-0.383712	-1.12842	0.153	0.437834
GO:0050657	nucleic acid transport	54	-0.404312	-1.12812	0.237475	0.438442
GO:0044297	cell body	78	-0.392756	-1.12782	0.187563	0.439057
GO:0034764	positive regulation of transmembrane transport	19	-0.454036	-1.12764	0.309698	0.439268
GO:0033043	regulation of organelle organization	299	-0.368855	-1.12749	0.066	0.43939
GO:0031057	negative regulation of histone modification	20	-0.449963	-1.12739	0.269231	0.43925
GO:0090501	RNA phosphodiester bond hydrolysis	33	-0.420593	-1.12736	0.272177	0.43891
GO:0015749	monosaccharide transport	44	-0.413917	-1.12666	0.260826	0.440864
GO:0045444	fat cell differentiation	29	-0.428865	-1.12664	0.286885	0.440471
GO:2001251	negative regulation of chromosome organization	24	-0.439868	-1.12663	0.27772	0.440071
GO:2000736	regulation of stem cell differentiation	32	-0.426389	-1.12638	0.271717	0.440472
GO:0009416	response to light stimulus	95	-0.389325	-1.12594	0.176176	0.441538
GO:0032872	regulation of stress-activated MAPK cascade	57	-0.402733	-1.12593	0.23	0.441129
GO:0034330	cell junction organization	64	-0.400686	-1.1257	0.200401	0.441467
GO:0072594	establishment of protein localization to organelle	127	-0.381768	-1.12569	0.134	0.441082
GO:0042981	regulation of apoptotic process	477	-0.366684	-1.12481	0.032	0.4435
GO:0034762	regulation of transmembrane transport	79	-0.391502	-1.12476	0.185371	0.443244
GO:0019079	viral genome replication	24	-0.442707	-1.12467	0.266735	0.443142
GO:0051100	negative regulation of binding	23	-0.440254	-1.12448	0.295688	0.44344
GO:0008285	negative regulation of cell proliferation	90	-0.388723	-1.12377	0.182548	0.445475
GO:0050801	ion homeostasis	219	-0.372148	-1.12356	0.095	0.445788
GO:0099600	transmembrane receptor activity	425	-0.36777	-1.12349	0.029	0.445608
GO:0034502	protein localization to chromosome	21	-0.445899	-1.12323	0.279793	0.446004
GO:0061564	axon development	64	-0.400037	-1.12322	0.212212	0.44561
GO:0048475	coated membrane	42	-0.413968	-1.12313	0.266129	0.445463
GO:1901342	regulation of vasculature development	70	-0.39289	-1.12247	0.22022	0.447329
GO:0048732	gland development	42	-0.413442	-1.12198	0.274292	0.448538
GO:0031330	negative regulation of cellular catabolic process	24	-0.437928	-1.12148	0.310769	0.449813
GO:0046631	alpha-beta T cell activation	27	-0.429505	-1.12131	0.296523	0.449946
GO:2000027	regulation of organ morphogenesis	48	-0.406138	-1.12079	0.261833	0.451349
GO:0001936	regulation of endothelial cell proliferation	27	-0.427598	-1.12042	0.276986	0.452189
GO:0007610	behavior	260	-0.370791	-1.11975	0.092	0.454024
GO:0003007	heart morphogenesis	85	-0.386597	-1.11943	0.218218	0.454692
GO:0030855	epithelial cell differentiation	187	-0.373176	-1.11931	0.134	0.454727
GO:0032606	type I interferon production	16	-0.471275	-1.11912	0.305759	0.454961
GO:0030900	forebrain development	77	-0.392171	-1.11909	0.21	0.454593
GO:0015103	inorganic anion transmembrane transporter activity	23	-0.436445	-1.11903	0.302062	0.454379
GO:0070507	regulation of microtubule cytoskeleton organization	22	-0.445094	-1.11862	0.283938	0.455392
GO:0060429	epithelium development	300	-0.366976	-1.11843	0.085	0.455549
GO:0010948	negative regulation of cell cycle process	31	-0.421983	-1.11826	0.284694	0.455678
GO:0045765	regulation of angiogenesis	67	-0.393525	-1.11759	0.237475	0.457594
GO:0007346	regulation of mitotic cell cycle	113	-0.384026	-1.11702	0.168	0.459086
GO:0051606	detection of stimulus	121	-0.379819	-1.11657	0.165	0.460234
GO:0052652	cyclic purine nucleotide metabolic process	27	-0.424882	-1.11609	0.305242	0.461486
GO:0098590	plasma membrane region	104	-0.381617	-1.11556	0.192	0.462892
GO:0031400	negative regulation of protein modification process	143	-0.376437	-1.11483	0.158	0.465024
GO:0007067	mitotic nuclear division	44	-0.40664	-1.11448	0.268687	0.465786
GO:0046907	intracellular transport	488	-0.36317	-1.11418	0.046	0.466357
GO:0044389	ubiquitin-like protein ligase binding	99	-0.381824	-1.114	0.205	0.466576
GO:0044723	single-organism carbohydrate metabolic process	186	-0.37184	-1.114	0.13	0.466155
GO:0030810	positive regulation of nucleotide biosynthetic process	29	-0.421636	-1.11384	0.290224	0.466273
GO:0030804	positive regulation of cyclic nucleotide biosynthetic process	29	-0.421636	-1.11305	0.306205	0.468611
GO:0097305	response to alcohol	35	-0.414966	-1.113	0.287169	0.468333
GO:0048598	embryonic morphogenesis	244	-0.369438	-1.11269	0.094	0.468996
GO:0043168	anion binding	229	-0.368808	-1.11256	0.103	0.468987
GO:0000075	cell cycle checkpoint	72	-0.389024	-1.11213	0.233233	0.470052
GO:0000077	DNA damage checkpoint	35	-0.418411	-1.1116	0.290486	0.471447
GO:0005539	glycosaminoglycan binding	54	-0.397678	-1.11147	0.258776	0.47146
GO:0043021	ribonucleoprotein complex binding	25	-0.42819	-1.11142	0.310062	0.471222
GO:0002064	epithelial cell development	77	-0.388006	-1.1114	0.237	0.470845
GO:0010941	regulation of cell death	497	-0.362035	-1.11093	0.041	0.472049
GO:0019207	kinase regulator activity	72	-0.390499	-1.11083	0.253	0.47197
GO:0008610	lipid biosynthetic process	83	-0.387097	-1.11036	0.203	0.473141
GO:0006664	glycolipid metabolic process	18	-0.448686	-1.11016	0.323899	0.473449
GO:0002790	peptide secretion	53	-0.396929	-1.10969	0.276939	0.47468
GO:0071705	nitrogen compound transport	191	-0.369616	-1.10939	0.137	0.475284
GO:0006869	lipid transport	85	-0.385418	-1.10906	0.217435	0.476018
GO:0031490	chromatin DNA binding	15	-0.471112	-1.10905	0.317021	0.47561
GO:0090287	regulation of cellular response to growth factor stimulus	86	-0.38584	-1.10895	0.217	0.475516
GO:0016798	hydrolase activity, acting on glycosyl bonds	49	-0.397003	-1.10874	0.302209	0.475794
GO:0042063	gliogenesis	76	-0.388676	-1.10869	0.239719	0.475504
GO:0006405	RNA export from nucleus	29	-0.420426	-1.10854	0.305499	0.475613
GO:0048699	generation of neurons	364	-0.363022	-1.10835	0.077	0.475856
GO:0016447	somatic recombination of immunoglobulin gene segments	18	-0.444699	-1.10828	0.336478	0.475632
GO:0006006	glucose metabolic process	41	-0.404583	-1.10784	0.290616	0.476808
GO:0004175	endopeptidase activity	104	-0.379198	-1.10688	0.198	0.479763
GO:0070201	regulation of establishment of protein localization	180	-0.369941	-1.1066	0.169	0.480327
GO:0030198	extracellular matrix organization	37	-0.406175	-1.10622	0.304348	0.48123
GO:0031214	biomineral tissue development	38	-0.409198	-1.10614	0.294833	0.481081
GO:0016055	Wnt signaling pathway	135	-0.373816	-1.10614	0.176176	0.480645
GO:0031175	neuron projection development	221	-0.366943	-1.10589	0.134	0.481037
GO:0035821	modification of morphology or physiology of other organism	15	-0.466191	-1.10561	0.33657	0.481565
GO:0009306	protein secretion	109	-0.379572	-1.10547	0.218	0.481668
GO:0051817	modification of morphology or physiology of other organism involved in symbiotic interaction	15	-0.466191	-1.10504	0.336864	0.482783
GO:0032147	activation of protein kinase activity	59	-0.390348	-1.10478	0.266533	0.483217
GO:0006633	fatty acid biosynthetic process	16	-0.456419	-1.10429	0.34644	0.484543
GO:0005253	anion channel activity	16	-0.456045	-1.10429	0.340403	0.484121
GO:0061695	transferase complex, transferring phosphorus-containing groups	17	-0.457724	-1.10412	0.337938	0.484288
GO:0048706	embryonic skeletal system development	31	-0.421906	-1.10402	0.295732	0.484194
GO:0048588	developmental cell growth	39	-0.409107	-1.10377	0.292044	0.484667
GO:0042157	lipoprotein metabolic process	33	-0.412074	-1.10364	0.312245	0.484671
GO:0000302	response to reactive oxygen species	42	-0.403603	-1.10342	0.313765	0.485013
GO:0072331	signal transduction by p53 class mediator	47	-0.400421	-1.10339	0.28169	0.48466
GO:0005768	endosome	160	-0.370893	-1.10329	0.176	0.484598
GO:0050796	regulation of insulin secretion	30	-0.413814	-1.10324	0.311292	0.484314
GO:0071363	cellular response to growth factor stimulus	143	-0.373477	-1.1031	0.185	0.484383
GO:0046983	protein dimerization activity	440	-0.36067	-1.10163	0.077	0.489285
GO:0080135	regulation of cellular response to stress	127	-0.37436	-1.10159	0.194	0.488984
GO:0006112	energy reserve metabolic process	18	-0.443908	-1.10151	0.33923	0.488847
GO:0007167	enzyme linked receptor protein signaling pathway	339	-0.361707	-1.10117	0.091	0.489674
GO:0051130	positive regulation of cellular component organization	188	-0.367426	-1.10113	0.163	0.489349
GO:0017111	nucleoside-triphosphatase activity	281	-0.364284	-1.10091	0.102	0.489772
GO:0007178	transmembrane receptor protein serine/threonine kinase signaling pathway	146	-0.371798	-1.10075	0.197	0.489893
GO:0033554	cellular response to stress	433	-0.358438	-1.10064	0.086	0.489871
GO:0009190	cyclic nucleotide biosynthetic process	49	-0.395043	-1.10064	0.310171	0.489443
GO:1901698	response to nitrogen compound	144	-0.374037	-1.10063	0.183	0.489018
GO:1903522	regulation of blood circulation	81	-0.382465	-1.10057	0.267535	0.488827
GO:0040007	growth	351	-0.359364	-1.10054	0.087	0.488488
GO:0007033	vacuole organization	32	-0.411545	-1.10053	0.315096	0.488085
GO:0002377	immunoglobulin production	24	-0.429111	-1.09979	0.328205	0.490294
GO:0030808	regulation of nucleotide biosynthetic process	49	-0.395043	-1.09918	0.287149	0.492087
GO:0030802	regulation of cyclic nucleotide biosynthetic process	49	-0.395043	-1.09872	0.314	0.493337
GO:0019787	ubiquitin-like protein transferase activity	104	-0.375196	-1.0981	0.217	0.495115
GO:1903509	liposaccharide metabolic process	18	-0.448686	-1.09807	0.344176	0.494769
GO:0048667	cell morphogenesis involved in neuron differentiation	67	-0.38533	-1.09778	0.276553	0.495368
GO:0032880	regulation of protein localization	186	-0.367836	-1.09651	0.179	0.499583
GO:0045807	positive regulation of endocytosis	17	-0.453082	-1.09612	0.348195	0.500543
GO:0043269	regulation of ion transport	127	-0.373249	-1.09527	0.224	0.503208
GO:0048666	neuron development	273	-0.360006	-1.09525	0.126	0.502884
GO:0005578	proteinaceous extracellular matrix	29	-0.416452	-1.09516	0.340839	0.50275
GO:0071706	tumor necrosis factor superfamily cytokine production	37	-0.40962	-1.09498	0.322581	0.50298
GO:0007611	learning or memory	60	-0.386499	-1.0949	0.301508	0.502806
GO:0035257	nuclear hormone receptor binding	26	-0.41874	-1.09478	0.328866	0.502841
GO:0002821	positive regulation of adaptive immune response	16	-0.450741	-1.09475	0.347872	0.5025
GO:0006281	DNA repair	118	-0.37295	-1.09469	0.217	0.502252
GO:0010771	negative regulation of cell morphogenesis involved in differentiation	21	-0.437372	-1.09435	0.343456	0.503041
GO:0032680	regulation of tumor necrosis factor production	22	-0.439289	-1.09431	0.34715	0.502737
GO:1900371	regulation of purine nucleotide biosynthetic process	27	-0.424882	-1.09378	0.330595	0.504253
GO:0005977	glycogen metabolic process	18	-0.443908	-1.09307	0.333333	0.506404
GO:0048568	embryonic organ development	114	-0.370171	-1.09284	0.221	0.506781
GO:0030182	neuron differentiation	331	-0.358554	-1.09257	0.118	0.507281
GO:0050890	cognition	60	-0.386499	-1.09233	0.296296	0.507752
GO:0009891	positive regulation of biosynthetic process	179	-0.36419	-1.09186	0.199	0.509066
GO:0001763	morphogenesis of a branching structure	62	-0.387414	-1.09103	0.285	0.511574
GO:0034765	regulation of ion transmembrane transport	72	-0.381526	-1.09065	0.288	0.512458
GO:0030323	respiratory tube development	72	-0.377584	-1.09042	0.275	0.512912
GO:0006937	regulation of muscle contraction	32	-0.411753	-1.08943	0.333333	0.516042
GO:0007043	cell-cell junction assembly	27	-0.419536	-1.08932	0.333675	0.516023
GO:0008637	apoptotic mitochondrial changes	22	-0.433573	-1.08928	0.353125	0.515692
GO:0008643	carbohydrate transport	47	-0.392575	-1.08847	0.3125	0.518292
GO:0007507	heart development	122	-0.370438	-1.08823	0.236	0.518746
GO:0006835	dicarboxylic acid transport	23	-0.427788	-1.08809	0.350569	0.518816
GO:0048878	chemical homeostasis	325	-0.357875	-1.08766	0.134	0.519948
GO:0010721	negative regulation of cell development	60	-0.38489	-1.08741	0.285714	0.520437
GO:0003231	cardiac ventricle development	32	-0.406703	-1.0874	0.346897	0.520039
GO:0010970	establishment of localization by movement along microtubule	40	-0.398746	-1.08735	0.328961	0.519766
GO:0002824	positive regulation of adaptive immune response based on somatic recombination of immune receptors built from immunoglobulin superfamily domains	16	-0.450741	-1.08682	0.35911	0.521341
GO:0098796	membrane protein complex	243	-0.35926	-1.08681	0.18	0.52091
GO:0008366	axon ensheathment	34	-0.404869	-1.08609	0.361251	0.523088
GO:0051093	negative regulation of developmental process	163	-0.364694	-1.08586	0.219	0.523487
GO:0046530	photoreceptor cell differentiation	31	-0.410126	-1.08572	0.363636	0.523541
GO:0042611	MHC protein complex	20	-0.43031	-1.08534	0.360417	0.52446
GO:0003206	cardiac chamber morphogenesis	52	-0.390124	-1.08524	0.309237	0.524347
GO:0060341	regulation of cellular localization	251	-0.359805	-1.08455	0.182	0.526451
GO:0030111	regulation of Wnt signaling pathway	102	-0.371353	-1.08366	0.272	0.529358
GO:0010001	glial cell differentiation	66	-0.384427	-1.08352	0.289579	0.529451
GO:0016445	somatic diversification of immunoglobulins	18	-0.444699	-1.08265	0.367368	0.532303
GO:0032868	response to insulin	30	-0.409218	-1.08196	0.354018	0.534379
GO:0050804	modulation of synaptic transmission	85	-0.374083	-1.08144	0.293293	0.535901
GO:0030072	peptide hormone secretion	41	-0.394186	-1.08134	0.364185	0.535817
GO:0007423	sensory organ development	174	-0.363134	-1.08128	0.221	0.535627
GO:0016071	mRNA metabolic process	107	-0.369556	-1.08063	0.27	0.537555
GO:0032182	ubiquitin-like protein binding	41	-0.397572	-1.07905	0.332326	0.543061
GO:0030308	negative regulation of cell growth	19	-0.436351	-1.07876	0.360169	0.543703
GO:0034329	cell junction assembly	46	-0.391914	-1.0784	0.34739	0.544659
GO:0042623	ATPase activity, coupled	78	-0.372743	-1.0783	0.302	0.544535
GO:0006338	chromatin remodeling	24	-0.416535	-1.07758	0.372951	0.546731
GO:0015297	antiporter activity	15	-0.447083	-1.07676	0.369703	0.549394
GO:0007369	gastrulation	48	-0.388991	-1.07673	0.36747	0.549051
GO:0048704	embryonic skeletal system morphogenesis	30	-0.409893	-1.07646	0.367513	0.549604
GO:0048193	Golgi vesicle transport	34	-0.399109	-1.07583	0.369543	0.55154
GO:0007272	ensheathment of neurons	35	-0.400641	-1.07517	0.362993	0.553606
GO:0090150	establishment of protein localization to membrane	75	-0.375758	-1.07487	0.322	0.554213
GO:0019751	polyol metabolic process	25	-0.412922	-1.07457	0.384378	0.55495
GO:0043414	macromolecule methylation	84	-0.372235	-1.07415	0.306	0.556084
GO:0016462	pyrophosphatase activity	306	-0.353399	-1.07396	0.181	0.556374
GO:0055086	nucleobase-containing small molecule metabolic process	224	-0.356499	-1.07379	0.234	0.55653
GO:0038024	cargo receptor activity	18	-0.43707	-1.07378	0.370095	0.55608
GO:0032259	methylation	84	-0.372235	-1.07288	0.316	0.559009
GO:0006753	nucleoside phosphate metabolic process	201	-0.359455	-1.07279	0.23	0.558878
GO:0061134	peptidase regulator activity	36	-0.401041	-1.07271	0.375887	0.558696
GO:0019216	regulation of lipid metabolic process	75	-0.375875	-1.07226	0.314314	0.559935
GO:0006171	cAMP biosynthetic process	23	-0.41945	-1.0722	0.382869	0.559674
GO:0042254	ribosome biogenesis	26	-0.416643	-1.07205	0.368861	0.559761
GO:0051259	protein oligomerization	152	-0.363032	-1.07187	0.285	0.559993
GO:0006508	proteolysis	359	-0.351112	-1.07176	0.174	0.559939
GO:0030010	establishment of cell polarity	19	-0.431401	-1.07163	0.392219	0.559968
GO:0016579	protein deubiquitination	24	-0.415279	-1.07072	0.389866	0.562938
GO:0005975	carbohydrate metabolic process	217	-0.355515	-1.07039	0.243	0.56378
GO:0030817	regulation of cAMP biosynthetic process	23	-0.41945	-1.06941	0.382474	0.567014
GO:0042578	phosphoric ester hydrolase activity	181	-0.353555	-1.06873	0.267	0.56913
GO:0030814	regulation of cAMP metabolic process	23	-0.41945	-1.06843	0.384378	0.569797
GO:0007417	central nervous system development	234	-0.353373	-1.0683	0.219	0.569805
GO:0009064	glutamine family amino acid metabolic process	36	-0.400184	-1.06787	0.369324	0.570938
GO:0003006	developmental process involved in reproduction	172	-0.358271	-1.06757	0.267	0.571624
GO:0034655	nucleobase-containing compound catabolic process	107	-0.364628	-1.06757	0.319	0.571147
GO:0035097	histone methyltransferase complex	28	-0.409132	-1.06732	0.388548	0.571629
GO:0019080	viral gene expression	15	-0.444798	-1.06681	0.391965	0.573161
GO:0019083	viral transcription	15	-0.444798	-1.06676	0.393972	0.572856
GO:0007389	pattern specification process	209	-0.354091	-1.06623	0.255	0.574446
GO:0044456	synapse part	83	-0.371148	-1.06575	0.325	0.575815
GO:0019882	antigen processing and presentation	40	-0.38682	-1.0656	0.370968	0.575931
GO:0051052	regulation of DNA metabolic process	92	-0.368012	-1.06549	0.34034	0.5759
GO:0043069	negative regulation of programmed cell death	147	-0.358985	-1.06506	0.288	0.577097
GO:0046879	hormone secretion	56	-0.377959	-1.06467	0.363089	0.578085
GO:0061138	morphogenesis of a branching epithelium	48	-0.38378	-1.06373	0.37827	0.581199
GO:0009408	response to heat	16	-0.438626	-1.06356	0.388474	0.581368
GO:0090257	regulation of muscle system process	52	-0.382433	-1.06343	0.370221	0.581374
GO:0048562	embryonic organ morphogenesis	104	-0.363821	-1.06333	0.329	0.581273
GO:0016818	hydrolase activity, acting on acid anhydrides, in phosphorus-containing anhydrides	310	-0.34886	-1.06333	0.235	0.580798
GO:0043066	negative regulation of apoptotic process	144	-0.356417	-1.06304	0.298	0.581477
GO:0032940	secretion by cell	172	-0.354931	-1.06159	0.269	0.586494
GO:0034702	ion channel complex	95	-0.363845	-1.06148	0.347	0.586409
GO:0019318	hexose metabolic process	76	-0.367851	-1.0614	0.35	0.586207
GO:0000041	transition metal ion transport	25	-0.410352	-1.06134	0.42165	0.585945
GO:0006865	amino acid transport	31	-0.400871	-1.06114	0.399796	0.586201
GO:0003205	cardiac chamber development	60	-0.380037	-1.06085	0.368737	0.586865
GO:0003073	regulation of systemic arterial blood pressure	25	-0.413232	-1.06064	0.402477	0.587234
GO:0019842	vitamin binding	26	-0.405088	-1.06044	0.396923	0.587512
GO:0043161	proteasome-mediated ubiquitin-dependent protein catabolic process	51	-0.381198	-1.06021	0.388778	0.587962
GO:0048002	antigen processing and presentation of peptide antigen	31	-0.397406	-1.05992	0.400203	0.588612
GO:0001933	negative regulation of protein phosphorylation	112	-0.363039	-1.05933	0.331	0.59038
GO:0046058	cAMP metabolic process	34	-0.39281	-1.05931	0.398779	0.589995
GO:0051129	negative regulation of cellular component organization	128	-0.359049	-1.05911	0.323	0.590245
GO:0005198	structural molecule activity	113	-0.360861	-1.05899	0.337	0.590249
GO:0009880	embryonic pattern specification	19	-0.428466	-1.05861	0.389529	0.591185
GO:0004857	enzyme inhibitor activity	70	-0.372086	-1.05847	0.355355	0.591245
GO:0016817	hydrolase activity, acting on acid anhydrides	310	-0.34886	-1.05821	0.24	0.59184
GO:0090596	sensory organ morphogenesis	37	-0.396023	-1.05817	0.388664	0.59152
GO:1901880	negative regulation of protein depolymerization	15	-0.436397	-1.05783	0.418579	0.592351
GO:0007600	sensory perception	257	-0.349811	-1.0568	0.267	0.595812
GO:0044033	multi-organism metabolic process	15	-0.444798	-1.05673	0.411576	0.595596
GO:1990351	transporter complex	96	-0.363005	-1.05673	0.346	0.595118
GO:0090092	regulation of transmembrane receptor protein serine/threonine kinase signaling pathway	101	-0.365321	-1.05624	0.345	0.596512
GO:0007169	transmembrane receptor protein tyrosine kinase signaling pathway	176	-0.352438	-1.05615	0.316	0.596386
GO:0016887	ATPase activity	84	-0.366125	-1.0556	0.378378	0.59802
GO:0006401	RNA catabolic process	60	-0.376474	-1.05538	0.388388	0.598438
GO:0043010	camera-type eye development	66	-0.373729	-1.05519	0.377377	0.598651
GO:2000241	regulation of reproductive process	15	-0.439887	-1.05507	0.423118	0.598658
GO:0010256	endomembrane system organization	52	-0.375781	-1.05485	0.384152	0.59904
GO:0023061	signal release	67	-0.370403	-1.05469	0.38038	0.599185
GO:0048754	branching morphogenesis of an epithelial tube	31	-0.395824	-1.0543	0.40224	0.600175
GO:0045596	negative regulation of cell differentiation	140	-0.355487	-1.05398	0.316	0.600947
GO:0044822	poly(A) RNA binding	56	-0.373326	-1.05392	0.39257	0.600722
GO:1902495	transmembrane transporter complex	96	-0.363005	-1.05374	0.356356	0.600966
GO:0070271	protein complex biogenesis	374	-0.343542	-1.05345	0.255	0.601603
GO:0030135	coated vesicle	40	-0.38834	-1.05333	0.414243	0.601569
GO:0070011	peptidase activity, acting on L-amino acid peptides	234	-0.349467	-1.05328	0.286	0.601282
GO:0031344	regulation of cell projection organization	106	-0.360301	-1.05275	0.348	0.60276
GO:0015748	organophosphate ester transport	25	-0.404405	-1.05223	0.406571	0.60433
GO:0060541	respiratory system development	17	-0.433504	-1.05172	0.406513	0.605795
GO:1901293	nucleoside phosphate biosynthetic process	125	-0.355416	-1.05165	0.35	0.605563
GO:0009719	response to endogenous stimulus	390	-0.34379	-1.05141	0.234	0.605985
GO:0015718	monocarboxylic acid transport	25	-0.403453	-1.05139	0.416493	0.605574
GO:0004536	deoxyribonuclease activity	22	-0.413856	-1.05118	0.430642	0.605916
GO:0044391	ribosomal subunit	73	-0.371272	-1.05101	0.377	0.606073
GO:0006461	protein complex assembly	374	-0.343542	-1.05062	0.247	0.607119
GO:0008233	peptidase activity	235	-0.34944	-1.05058	0.289	0.606765
GO:0043086	negative regulation of catalytic activity	104	-0.361414	-1.05049	0.335335	0.606649
GO:0038127	ERBB signaling pathway	51	-0.377651	-1.05046	0.403827	0.606283
GO:0010243	response to organonitrogen compound	130	-0.358048	-1.05044	0.352	0.605885
GO:0019439	aromatic compound catabolic process	114	-0.358711	-1.04989	0.352	0.607531
GO:0003208	cardiac ventricle morphogenesis	24	-0.409755	-1.0497	0.417515	0.607787
GO:0030324	lung development	17	-0.433504	-1.04904	0.432059	0.609857
GO:0040008	regulation of growth	197	-0.34944	-1.04742	0.305	0.615728
GO:0070461	SAGA-type complex	17	-0.434535	-1.04723	0.415695	0.615983
GO:0016064	immunoglobulin mediated immune response	19	-0.419153	-1.04711	0.413973	0.615978
GO:0051592	response to calcium ion	15	-0.439996	-1.04705	0.434267	0.615724
GO:1901700	response to oxygen-containing compound	243	-0.346856	-1.04579	0.302	0.620077
GO:0046683	response to organophosphorus	25	-0.401291	-1.04578	0.410548	0.619637
GO:0014070	response to organic cyclic compound	185	-0.348269	-1.04535	0.333	0.620797
GO:0072089	stem cell proliferation	37	-0.383897	-1.04522	0.433198	0.620812
GO:0051899	membrane depolarization	22	-0.40854	-1.04409	0.423554	0.624596
GO:1903320	regulation of protein modification by small protein conjugation or removal	79	-0.364041	-1.0439	0.389389	0.624853
GO:0043242	negative regulation of protein complex disassembly	15	-0.436397	-1.04365	0.443024	0.625365
GO:0032409	regulation of transporter activity	59	-0.374112	-1.04307	0.40321	0.627096
GO:0043434	response to peptide hormone	53	-0.369727	-1.04287	0.41005	0.627294
GO:0005667	transcription factor complex	17	-0.432315	-1.04176	0.419595	0.631066
GO:0006936	muscle contraction	81	-0.360493	-1.04146	0.391174	0.631723
GO:0060191	regulation of lipase activity	29	-0.391414	-1.04034	0.441146	0.635442
GO:0005840	ribosome	80	-0.361714	-1.04019	0.412	0.635502
GO:0051648	vesicle localization	32	-0.392287	-1.04018	0.434292	0.635028
GO:0051046	regulation of secretion	124	-0.353256	-1.0401	0.378	0.634869
GO:0060193	positive regulation of lipase activity	17	-0.429081	-1.04002	0.42328	0.634679
GO:0007626	locomotory behavior	51	-0.374228	-1.03994	0.423695	0.634513
GO:0072657	protein localization to membrane	97	-0.356223	-1.03965	0.384	0.635104
GO:0071495	cellular response to endogenous stimulus	215	-0.345686	-1.03931	0.341	0.635954
GO:0051049	regulation of transport	432	-0.339249	-1.0392	0.302	0.635928
GO:1902580	single-organism cellular localization	237	-0.344667	-1.03881	0.341	0.636891
GO:0032640	tumor necrosis factor production	34	-0.386608	-1.03863	0.437436	0.637106
GO:0008344	adult locomotory behavior	24	-0.404414	-1.03851	0.427979	0.637076
GO:0009914	hormone transport	59	-0.367759	-1.03817	0.442442	0.637861
GO:0010518	positive regulation of phospholipase activity	17	-0.429081	-1.03782	0.446316	0.638722
GO:0099537	trans-synaptic signaling	114	-0.353424	-1.03773	0.394	0.638577
GO:0060284	regulation of cell development	222	-0.344698	-1.0377	0.356	0.638164
GO:0006694	steroid biosynthetic process	36	-0.381368	-1.0374	0.431472	0.638857
GO:0060322	head development	126	-0.351228	-1.03737	0.396	0.638479
GO:0001510	RNA methylation	15	-0.431965	-1.03653	0.427962	0.641288
GO:0071496	cellular response to external stimulus	17	-0.419866	-1.03579	0.454839	0.643714
GO:0002009	morphogenesis of an epithelium	140	-0.351511	-1.03559	0.394	0.643983
GO:0044708	single-organism behavior	140	-0.347375	-1.03505	0.396	0.645535
GO:0042326	negative regulation of phosphorylation	122	-0.354386	-1.03469	0.41	0.646465
GO:0007268	synaptic transmission	114	-0.353424	-1.03467	0.402	0.646066
GO:0060562	epithelial tube morphogenesis	75	-0.363572	-1.03412	0.437	0.647705
GO:0006352	DNA-templated transcription, initiation	48	-0.376434	-1.034	0.433868	0.647629
GO:0045936	negative regulation of phosphate metabolic process	142	-0.348032	-1.0333	0.401	0.649826
GO:0043627	response to estrogen	21	-0.414855	-1.03313	0.450939	0.650051
GO:0072091	regulation of stem cell proliferation	20	-0.415971	-1.03276	0.457113	0.650921
GO:0010563	negative regulation of phosphorus metabolic process	142	-0.348032	-1.032	0.397	0.653306
GO:0033993	response to lipid	165	-0.34676	-1.03156	0.411	0.654493
GO:0050877	neurological system process	363	-0.338056	-1.03149	0.338	0.654245
GO:0060548	negative regulation of cell death	155	-0.347882	-1.03059	0.409	0.657116
GO:1901361	organic cyclic compound catabolic process	117	-0.346481	-1.03048	0.424	0.657013
GO:0000785	chromatin	101	-0.353935	-1.03038	0.416	0.656924
GO:0005996	monosaccharide metabolic process	82	-0.357129	-1.03037	0.407	0.656458
GO:0009953	dorsal/ventral pattern formation	27	-0.393395	-1.02969	0.472617	0.658548
GO:0002062	chondrocyte differentiation	22	-0.407171	-1.0294	0.450104	0.659164
GO:0099536	synaptic signaling	114	-0.353424	-1.02925	0.413	0.65925
GO:0046883	regulation of hormone secretion	44	-0.37483	-1.02917	0.432323	0.659062
GO:0015631	tubulin binding	110	-0.349942	-1.0291	0.417	0.658846
GO:0010639	negative regulation of organelle organization	76	-0.356866	-1.02893	0.434	0.658995
GO:0045216	cell-cell junction organization	44	-0.372495	-1.02863	0.456653	0.659661
GO:0007420	brain development	126	-0.351228	-1.02842	0.389389	0.659919
GO:0031329	regulation of cellular catabolic process	147	-0.34759	-1.02799	0.409	0.661037
GO:0007018	microtubule-based movement	49	-0.370252	-1.02791	0.457576	0.660846
GO:0009725	response to hormone	211	-0.341397	-1.02732	0.39	0.662567
GO:0033044	regulation of chromosome organization	75	-0.357637	-1.02706	0.462462	0.663026
GO:0048589	developmental growth	100	-0.351684	-1.02681	0.426	0.663487
GO:0016575	histone deacetylation	17	-0.415878	-1.02555	0.480932	0.667739
GO:0015935	small ribosomal subunit	27	-0.394337	-1.02554	0.465711	0.667266
GO:0050708	regulation of protein secretion	78	-0.358082	-1.02505	0.426	0.668686
GO:0021885	forebrain cell migration	20	-0.409104	-1.02487	0.472425	0.668893
GO:0001935	endothelial cell proliferation	30	-0.384355	-1.02485	0.464832	0.668469
GO:0015931	nucleobase-containing compound transport	68	-0.363399	-1.02465	0.453908	0.668692
GO:0018193	peptidyl-amino acid modification	189	-0.343205	-1.0245	0.43	0.668726
GO:0008593	regulation of Notch signaling pathway	31	-0.387426	-1.02447	0.472987	0.668318
GO:0030119	AP-type membrane coat adaptor complex	21	-0.405524	-1.02438	0.465553	0.668194
GO:0065003	macromolecular complex assembly	463	-0.334512	-1.02417	0.357	0.66848
GO:0031406	carboxylic acid binding	25	-0.395838	-1.02336	0.464066	0.670973
GO:0006887	exocytosis	44	-0.372543	-1.02327	0.472362	0.670817
GO:0009057	macromolecule catabolic process	291	-0.336348	-1.02304	0.385	0.671161
GO:0033218	amide binding	36	-0.379499	-1.02267	0.473684	0.672038
GO:0042594	response to starvation	16	-0.426546	-1.02244	0.471898	0.672458
GO:0021782	glial cell development	20	-0.407765	-1.02234	0.472309	0.672381
GO:0008276	protein methyltransferase activity	33	-0.382586	-1.02215	0.475897	0.67256
GO:0002791	regulation of peptide secretion	44	-0.371979	-1.0221	0.466801	0.672264
GO:0009117	nucleotide metabolic process	184	-0.341771	-1.02147	0.423	0.67412
GO:0031396	regulation of protein ubiquitination	62	-0.35961	-1.02126	0.46339	0.674436
GO:0003002	regionalization	171	-0.342493	-1.02059	0.437	0.676407
GO:0046700	heterocycle catabolic process	113	-0.349832	-1.02019	0.432	0.677378
GO:0010769	regulation of cell morphogenesis involved in differentiation	97	-0.353206	-1.02006	0.445	0.677367
GO:0009896	positive regulation of catabolic process	84	-0.351486	-1.02005	0.459	0.676905
GO:0001071	nucleic acid binding transcription factor activity	393	-0.334972	-1.01998	0.39	0.676676
GO:0090276	regulation of peptide hormone secretion	36	-0.37929	-1.01966	0.473523	0.67739
GO:0031669	cellular response to nutrient levels	17	-0.419866	-1.01923	0.472076	0.6785
GO:0043177	organic acid binding	25	-0.395838	-1.01889	0.46748	0.679244
GO:0044270	cellular nitrogen compound catabolic process	114	-0.346087	-1.01819	0.461	0.681356
GO:0022029	telencephalon cell migration	20	-0.409104	-1.01772	0.477858	0.68262
GO:0051216	cartilage development	24	-0.394977	-1.01683	0.486039	0.685464
GO:0044309	neuron spine	23	-0.395678	-1.01648	0.479466	0.686289
GO:0042277	peptide binding	26	-0.393904	-1.01641	0.505676	0.686046
GO:0048844	artery morphogenesis	20	-0.406524	-1.0164	0.480628	0.685602
GO:0046332	SMAD binding	17	-0.419604	-1.01623	0.480208	0.685737
GO:0003170	heart valve development	16	-0.41528	-1.01589	0.466457	0.6865
GO:0006821	chloride transport	31	-0.379828	-1.01574	0.485743	0.686549
GO:0009894	regulation of catabolic process	198	-0.338908	-1.01485	0.425	0.689295
GO:0001654	eye development	120	-0.345008	-1.01448	0.459	0.690202
GO:0000977	RNA polymerase II regulatory region sequence-specific DNA binding	96	-0.34768	-1.01357	0.477	0.693074
GO:0031668	cellular response to extracellular stimulus	17	-0.419866	-1.01345	0.497404	0.693007
GO:0001754	eye photoreceptor cell differentiation	16	-0.419781	-1.01297	0.474812	0.694232
GO:0060840	artery development	20	-0.406524	-1.01285	0.501055	0.694133
GO:0002381	immunoglobulin production involved in immunoglobulin mediated immune response	16	-0.420615	-1.01231	0.486716	0.695664
GO:0044454	nuclear chromosome part	48	-0.366442	-1.01184	0.486405	0.696869
GO:0003015	heart process	55	-0.361585	-1.0117	0.467271	0.696879
GO:0001101	response to acid chemical	82	-0.349056	-1.0116	0.468938	0.696753
GO:1903530	regulation of secretion by cell	108	-0.346462	-1.0116	0.474	0.696249
GO:0034708	methyltransferase complex	45	-0.363652	-1.0112	0.479355	0.697245
GO:0003143	embryonic heart tube morphogenesis	27	-0.38484	-1.01118	0.502559	0.696831
GO:0061448	connective tissue development	46	-0.36533	-1.01079	0.481407	0.697778
GO:0035050	embryonic heart tube development	27	-0.38484	-1.01019	0.480533	0.699537
GO:0000790	nuclear chromatin	32	-0.382817	-1.01012	0.49389	0.699298
GO:0006479	protein methylation	60	-0.358044	-1.01011	0.468342	0.698834
GO:0035051	cardiocyte differentiation	40	-0.372522	-1.00923	0.489899	0.701531
GO:0002204	somatic recombination of immunoglobulin genes involved in immune response	16	-0.420615	-1.00885	0.494726	0.702461
GO:0031110	regulation of microtubule polymerization or depolymerization	17	-0.411406	-1.0085	0.486373	0.703226
GO:0007187	G-protein coupled receptor signaling pathway, coupled to cyclic nucleotide second messenger	45	-0.369319	-1.00822	0.501511	0.703747
GO:0045995	regulation of embryonic development	26	-0.388173	-1.00748	0.499487	0.705958
GO:0055006	cardiac cell development	17	-0.414451	-1.00734	0.501055	0.705982
GO:0022414	reproductive process	321	-0.331486	-1.00728	0.474	0.705708
GO:0001764	neuron migration	19	-0.401434	-1.00705	0.490031	0.706031
GO:0004866	endopeptidase inhibitor activity	22	-0.39815	-1.0069	0.491118	0.706082
GO:0001012	RNA polymerase II regulatory region DNA binding	96	-0.34768	-1.00614	0.500501	0.708398
GO:0032504	multicellular organism reproduction	149	-0.339383	-1.00518	0.512	0.711418
GO:0008234	cysteine-type peptidase activity	36	-0.36998	-1.00477	0.498474	0.712395
GO:0043565	sequence-specific DNA binding	150	-0.33705	-1.00449	0.495	0.712918
GO:0002208	somatic diversification of immunoglobulins involved in immune response	16	-0.420615	-1.00321	0.50264	0.717099
GO:0048729	tissue morphogenesis	176	-0.335221	-1.00307	0.515	0.717111
GO:0051960	regulation of nervous system development	129	-0.337431	-1.00218	0.515	0.719981
GO:0006305	DNA alkylation	21	-0.39408	-1.00148	0.498455	0.721948
GO:0007267	cell-cell signaling	216	-0.3306	-1.00146	0.494	0.721487
GO:0002028	regulation of sodium ion transport	19	-0.403285	-1.00146	0.531672	0.720987
GO:0014014	negative regulation of gliogenesis	16	-0.42128	-1.00139	0.503712	0.720706
GO:1903046	meiotic cell cycle process	45	-0.361677	-1.00038	0.510553	0.723807
GO:0018024	histone-lysine N-methyltransferase activity	17	-0.41118	-1.00021	0.501574	0.723889
GO:0017016	Ras GTPase binding	70	-0.35161	-0.999554	0.503006	0.725763
GO:0000982	transcription factor activity, RNA polymerase II core promoter proximal region sequence-specific binding	103	-0.343998	-0.99834	0.517	0.729663
GO:0000003	reproduction	325	-0.327742	-0.998061	0.511	0.73016
GO:0006733	oxidoreduction coenzyme metabolic process	32	-0.374477	-0.996965	0.518293	0.733737
GO:1904029	regulation of cyclin-dependent protein kinase activity	27	-0.381764	-0.996488	0.515833	0.734885
GO:0043112	receptor metabolic process	22	-0.396535	-0.99637	0.524896	0.734814
GO:0007009	plasma membrane organization	38	-0.366445	-0.996284	0.516162	0.734589
GO:0043467	regulation of generation of precursor metabolites and energy	22	-0.392308	-0.996224	0.517028	0.734299
GO:0048592	eye morphogenesis	30	-0.378685	-0.996131	0.509606	0.734128
GO:0050767	regulation of neurogenesis	117	-0.339182	-0.995996	0.526	0.734089
GO:0048634	regulation of muscle organ development	22	-0.394022	-0.995794	0.524008	0.734311
GO:0015849	organic acid transport	80	-0.344579	-0.994648	0.533	0.737939
GO:0015711	organic anion transport	110	-0.339479	-0.994158	0.532	0.739154
GO:0043603	cellular amide metabolic process	231	-0.328527	-0.993872	0.538	0.739663
GO:0061136	regulation of proteasomal protein catabolic process	19	-0.397658	-0.992109	0.524948	0.745409
GO:0044262	cellular carbohydrate metabolic process	82	-0.344082	-0.991809	0.52	0.745961
GO:0000079	regulation of cyclin-dependent protein serine/threonine kinase activity	27	-0.381764	-0.991686	0.496932	0.74585
GO:0010498	proteasomal protein catabolic process	64	-0.35282	-0.990593	0.539	0.74914
GO:0000070	mitotic sister chromatid segregation	15	-0.418117	-0.990448	0.520474	0.749124
GO:0008023	transcription elongation factor complex	17	-0.404617	-0.990161	0.524364	0.749653
GO:0051051	negative regulation of transport	72	-0.34856	-0.989874	0.539539	0.750196
GO:0009165	nucleotide biosynthetic process	117	-0.33645	-0.989839	0.539	0.749788
GO:0060491	regulation of cell projection assembly	16	-0.415222	-0.989516	0.528785	0.750429
GO:0061135	endopeptidase regulator activity	28	-0.379482	-0.989466	0.540984	0.750093
GO:0051020	GTPase binding	81	-0.345226	-0.989396	0.546092	0.749812
GO:0003700	transcription factor activity, sequence-specific DNA binding	194	-0.329976	-0.989328	0.563	0.749505
GO:0031267	small GTPase binding	80	-0.341971	-0.989257	0.54955	0.749242
GO:0002526	acute inflammatory response	15	-0.411845	-0.988685	0.52043	0.750772
GO:0007270	neuron-neuron synaptic transmission	30	-0.373518	-0.988608	0.544715	0.750507
GO:0071901	negative regulation of protein serine/threonine kinase activity	18	-0.402774	-0.988428	0.52	0.750596
GO:0052689	carboxylic ester hydrolase activity	16	-0.413581	-0.988014	0.539267	0.751487
GO:0046942	carboxylic acid transport	80	-0.344579	-0.986339	0.561122	0.756835
GO:0001067	regulatory region nucleic acid binding	232	-0.325869	-0.986034	0.579	0.757402
GO:0031056	regulation of histone modification	55	-0.353008	-0.986033	0.55667	0.756879
GO:0031577	spindle checkpoint	18	-0.400377	-0.985889	0.527807	0.756892
GO:0000228	nuclear chromosome	57	-0.352115	-0.985419	0.542628	0.757992
GO:0055123	digestive system development	27	-0.379599	-0.984858	0.537037	0.759413
GO:0060560	developmental growth involved in morphogenesis	46	-0.357131	-0.984829	0.53629	0.758996
GO:0030522	intracellular receptor signaling pathway	71	-0.344496	-0.984641	0.545	0.759118
GO:0060047	heart contraction	47	-0.352638	-0.984541	0.522568	0.758931
GO:0046916	cellular transition metal ion homeostasis	17	-0.400706	-0.984041	0.534958	0.760134
GO:0004842	ubiquitin-protein transferase activity	22	-0.388841	-0.98362	0.53527	0.760972
GO:1902275	regulation of chromatin organization	62	-0.348597	-0.9835	0.552553	0.760887
GO:0031984	organelle subcompartment	50	-0.354859	-0.982835	0.566095	0.762644
GO:0044702	single organism reproductive process	263	-0.326098	-0.982777	0.58	0.762332
GO:0003690	double-stranded DNA binding	141	-0.334362	-0.982133	0.569	0.764007
GO:0010463	mesenchymal cell proliferation	22	-0.38945	-0.981936	0.532225	0.764194
GO:0006812	cation transport	359	-0.322019	-0.981248	0.614	0.76603
GO:0051640	organelle localization	83	-0.338674	-0.98058	0.560561	0.767764
GO:0014896	muscle hypertrophy	19	-0.397525	-0.980401	0.564398	0.76784
GO:1990837	sequence-specific double-stranded DNA binding	132	-0.333067	-0.980387	0.568	0.767364
GO:0042054	histone methyltransferase activity	19	-0.398741	-0.979765	0.538061	0.768987
GO:0017157	regulation of exocytosis	17	-0.401977	-0.979478	0.537487	0.769452
GO:0006282	regulation of DNA repair	17	-0.404411	-0.979061	0.555672	0.770351
GO:0009411	response to UV	31	-0.370974	-0.978913	0.550459	0.770313
GO:0003279	cardiac septum development	31	-0.368963	-0.978853	0.535425	0.769993
GO:0022898	regulation of transmembrane transporter activity	50	-0.357233	-0.978179	0.568844	0.771689
GO:0048609	multicellular organismal reproductive process	145	-0.330839	-0.976464	0.594	0.776878
GO:0016747	transferase activity, transferring acyl groups other than amino-acyl groups	88	-0.338655	-0.976417	0.583	0.776524
GO:0008213	protein alkylation	67	-0.344728	-0.976062	0.586172	0.777237
GO:0051276	chromosome organization	340	-0.320364	-0.975972	0.619	0.777011
GO:0060411	cardiac septum morphogenesis	31	-0.368963	-0.975105	0.562437	0.779397
GO:0051321	meiotic cell cycle	46	-0.353553	-0.974761	0.554326	0.780043
GO:0044212	transcription regulatory region DNA binding	174	-0.325693	-0.974353	0.624	0.780825
GO:0060537	muscle tissue development	130	-0.328611	-0.973815	0.59	0.782067
GO:0048565	digestive tract development	27	-0.379599	-0.97322	0.544615	0.783516
GO:0031331	positive regulation of cellular catabolic process	56	-0.346584	-0.972953	0.58995	0.783873
GO:0007188	adenylate cyclase-modulating G-protein coupled receptor signaling pathway	38	-0.355244	-0.972409	0.578788	0.785061
GO:0071824	protein-DNA complex subunit organization	41	-0.35861	-0.972164	0.572435	0.785327
GO:0006140	regulation of nucleotide metabolic process	66	-0.343265	-0.971763	0.587588	0.786135
GO:0034599	cellular response to oxidative stress	29	-0.369283	-0.971732	0.543033	0.785717
GO:0032870	cellular response to hormone stimulus	117	-0.331814	-0.971467	0.593	0.786111
GO:0000096	sulfur amino acid metabolic process	16	-0.409498	-0.971037	0.55113	0.787004
GO:0019903	protein phosphatase binding	20	-0.391223	-0.970788	0.54262	0.787332
GO:0000975	regulatory region DNA binding	230	-0.322883	-0.970617	0.634	0.787358
GO:0004702	receptor signaling protein serine/threonine kinase activity	19	-0.392498	-0.970368	0.552659	0.787683
GO:0000819	sister chromatid segregation	27	-0.376723	-0.970281	0.546939	0.78743
GO:0034220	ion transmembrane transport	183	-0.323348	-0.970275	0.619	0.786917
GO:0001704	formation of primary germ layer	31	-0.363772	-0.969805	0.56998	0.787933
GO:0050953	sensory perception of light stimulus	59	-0.342151	-0.969535	0.59375	0.788255
GO:0090068	positive regulation of cell cycle process	17	-0.396228	-0.96927	0.560381	0.788622
GO:0051427	hormone receptor binding	38	-0.363294	-0.969142	0.59879	0.788499
GO:0098813	nuclear chromosome segregation	28	-0.369072	-0.968284	0.57449	0.790759
GO:1903308	regulation of chromatin modification	58	-0.343722	-0.968235	0.596192	0.790376
GO:0006458	'de novo' protein folding	16	-0.405027	-0.967864	0.560638	0.791063
GO:0010638	positive regulation of organelle organization	106	-0.330939	-0.966912	0.602	0.7936
GO:0044265	cellular macromolecule catabolic process	257	-0.318737	-0.966484	0.645	0.794461
GO:0008202	steroid metabolic process	98	-0.331214	-0.96556	0.601602	0.796961
GO:0014897	striated muscle hypertrophy	15	-0.402964	-0.965203	0.579171	0.797553
GO:0005615	extracellular space	19	-0.394653	-0.965044	0.564482	0.797552
GO:0022613	ribonucleoprotein complex biogenesis	88	-0.33443	-0.964484	0.587	0.798828
GO:0034622	cellular macromolecular complex assembly	200	-0.32135	-0.963818	0.638	0.800411
GO:0050684	regulation of mRNA processing	23	-0.373694	-0.963493	0.566176	0.800947
GO:0016746	transferase activity, transferring acyl groups	102	-0.330733	-0.963338	0.635	0.800898
GO:0006914	autophagy	46	-0.349773	-0.962015	0.594758	0.804522
GO:1901861	regulation of muscle tissue development	18	-0.389444	-0.961655	0.564157	0.805076
GO:0032886	regulation of microtubule-based process	31	-0.36023	-0.961487	0.584442	0.805061
GO:0000976	transcription regulatory region sequence-specific DNA binding	130	-0.326342	-0.961399	0.64	0.804787
GO:0032446	protein modification by small protein conjugation	261	-0.318783	-0.959655	0.69	0.809821
GO:0010008	endosome membrane	34	-0.3599	-0.959621	0.590214	0.809373
GO:0044057	regulation of system process	129	-0.325783	-0.959178	0.643	0.810228
GO:0015405	P-P-bond-hydrolysis-driven transmembrane transporter activity	36	-0.352472	-0.958202	0.60101	0.812803
GO:0042692	muscle cell differentiation	119	-0.323947	-0.957717	0.642	0.813767
GO:1902936	phosphatidylinositol bisphosphate binding	26	-0.36874	-0.957605	0.581538	0.813577
GO:0016571	histone methylation	47	-0.347549	-0.957392	0.589769	0.813719
GO:0000166	nucleotide binding	111	-0.326401	-0.957078	0.643	0.814165
GO:0000981	RNA polymerase II transcription factor activity, sequence-specific DNA binding	180	-0.319503	-0.957057	0.663	0.8137
GO:0032412	regulation of ion transmembrane transporter activity	49	-0.344024	-0.956994	0.597782	0.813383
GO:0060538	skeletal muscle organ development	45	-0.350022	-0.956638	0.59679	0.813936
GO:0016763	transferase activity, transferring pentosyl groups	20	-0.386546	-0.956092	0.572775	0.815138
GO:1901265	nucleoside phosphate binding	111	-0.326401	-0.955774	0.647	0.815571
GO:0019902	phosphatase binding	58	-0.337344	-0.955294	0.618712	0.816509
GO:0043566	structure-specific DNA binding	56	-0.340441	-0.95484	0.632265	0.817383
GO:0044248	cellular catabolic process	423	-0.312427	-0.953872	0.737	0.819771
GO:0007126	meiotic nuclear division	38	-0.349839	-0.953382	0.604651	0.820828
GO:1903311	regulation of mRNA metabolic process	23	-0.373694	-0.953166	0.600207	0.820934
GO:0006979	response to oxidative stress	64	-0.338709	-0.95307	0.625251	0.820678
GO:0005231	excitatory extracellular ligand-gated ion channel activity	19	-0.381699	-0.952418	0.589098	0.82217
GO:0044665	MLL1/2 complex	17	-0.393614	-0.952346	0.596174	0.821856
GO:0006885	regulation of pH	15	-0.398665	-0.951818	0.585443	0.822963
GO:0072330	monocarboxylic acid biosynthetic process	18	-0.390484	-0.950374	0.587302	0.82679
GO:0004721	phosphoprotein phosphatase activity	80	-0.329612	-0.950239	0.622623	0.826652
GO:0070925	organelle assembly	44	-0.34574	-0.949604	0.618328	0.827985
GO:0010827	regulation of glucose transport	24	-0.373762	-0.949278	0.595412	0.828457
GO:0032526	response to retinoic acid	21	-0.374423	-0.948682	0.596215	0.829694
GO:0007276	gamete generation	133	-0.319026	-0.9476	0.681	0.832411
GO:0055085	transmembrane transport	200	-0.316738	-0.947325	0.715	0.832689
GO:0008238	exopeptidase activity	22	-0.374164	-0.947115	0.60334	0.832754
GO:0051099	positive regulation of binding	24	-0.37218	-0.946483	0.590113	0.834106
GO:0006029	proteoglycan metabolic process	15	-0.394501	-0.946098	0.595927	0.834689
GO:0048645	organ formation	26	-0.36644	-0.945842	0.61373	0.834897
GO:0051348	negative regulation of transferase activity	44	-0.346168	-0.945788	0.619478	0.834502
GO:0010464	regulation of mesenchymal cell proliferation	18	-0.386626	-0.94578	0.602711	0.833981
GO:0031346	positive regulation of cell projection organization	26	-0.361066	-0.945271	0.61277	0.834952
GO:0031333	negative regulation of protein complex assembly	21	-0.374009	-0.945075	0.602472	0.83499
GO:0006518	peptide metabolic process	185	-0.316492	-0.944357	0.709	0.836592
GO:0005654	nucleoplasm	236	-0.312871	-0.943945	0.727	0.837234
GO:0030414	peptidase inhibitor activity	24	-0.366234	-0.943937	0.602261	0.836714
GO:0055001	muscle cell development	49	-0.339002	-0.943901	0.64854	0.836281
GO:0070647	protein modification by small protein conjugation or removal	300	-0.310202	-0.943378	0.763	0.837262
GO:0030100	regulation of endocytosis	45	-0.343551	-0.943071	0.634905	0.837584
GO:0098662	inorganic cation transmembrane transport	63	-0.330596	-0.94294	0.638277	0.837395
GO:0015399	primary active transmembrane transporter activity	36	-0.352472	-0.94283	0.627032	0.837194
GO:0008170	N-methyltransferase activity	31	-0.3565	-0.942034	0.617796	0.839014
GO:0016072	rRNA metabolic process	41	-0.344302	-0.941883	0.629406	0.838887
GO:0043393	regulation of protein binding	56	-0.33844	-0.941257	0.624875	0.840118
GO:0061061	muscle structure development	186	-0.311205	-0.941175	0.714	0.839827
GO:2001252	positive regulation of chromosome organization	30	-0.354654	-0.940628	0.620935	0.840845
GO:0006836	neurotransmitter transport	16	-0.390761	-0.940552	0.584926	0.840532
GO:0016829	lyase activity	68	-0.33084	-0.9401	0.663327	0.841306
GO:0016853	isomerase activity	54	-0.333438	-0.938788	0.651652	0.844434
GO:0016202	regulation of striated muscle tissue development	18	-0.389444	-0.93869	0.6204	0.844167
GO:0034728	nucleosome organization	38	-0.346411	-0.93861	0.618328	0.843849
GO:0022403	cell cycle phase	19	-0.378404	-0.938466	0.626582	0.84371
GO:0015171	amino acid transmembrane transporter activity	19	-0.376803	-0.937933	0.608604	0.844633
GO:1902493	acetyltransferase complex	43	-0.340655	-0.937488	0.650202	0.845389
GO:0061035	regulation of cartilage development	20	-0.375836	-0.936893	0.626178	0.846534
GO:0007612	learning	17	-0.382717	-0.936383	0.622863	0.847379
GO:0044451	nucleoplasm part	235	-0.311637	-0.936237	0.759	0.847241
GO:0006397	mRNA processing	62	-0.332496	-0.93622	0.659639	0.84674
GO:0006469	negative regulation of protein kinase activity	39	-0.345458	-0.936161	0.649849	0.846354
GO:0032330	regulation of chondrocyte differentiation	20	-0.375836	-0.934772	0.603125	0.849643
GO:0009108	coenzyme biosynthetic process	32	-0.353131	-0.93477	0.61687	0.849112
GO:0098655	cation transmembrane transport	66	-0.330249	-0.93467	0.672	0.848868
GO:0006820	anion transport	171	-0.313791	-0.933038	0.747	0.85273
GO:0000123	histone acetyltransferase complex	39	-0.342729	-0.932899	0.641182	0.852556
GO:0031248	protein acetyltransferase complex	43	-0.340655	-0.932116	0.653266	0.85414
GO:0044848	biological phase	19	-0.378404	-0.932094	0.608471	0.853656
GO:0034763	negative regulation of transmembrane transport	18	-0.38171	-0.932083	0.618449	0.853144
GO:1901575	organic substance catabolic process	367	-0.305001	-0.932021	0.809	0.852779
GO:0019901	protein kinase binding	41	-0.337725	-0.93136	0.642785	0.853995
GO:0016279	protein-lysine N-methyltransferase activity	24	-0.356649	-0.93105	0.621399	0.854329
GO:0043233	organelle lumen	440	-0.301967	-0.931031	0.854	0.853848
GO:0016627	oxidoreductase activity, acting on the CH-CH group of donors	19	-0.372867	-0.930212	0.643979	0.855461
GO:0098660	inorganic ion transmembrane transport	63	-0.330596	-0.929628	0.666	0.856459
GO:0031981	nuclear lumen	433	-0.302384	-0.92926	0.841	0.856945
GO:0070013	intracellular organelle lumen	438	-0.302656	-0.928467	0.83	0.858441
GO:0008134	transcription factor binding	126	-0.317072	-0.928412	0.724	0.85805
GO:0004519	endonuclease activity	33	-0.349869	-0.926667	0.669697	0.862141
GO:0021954	central nervous system neuron development	24	-0.368097	-0.926298	0.639713	0.862587
GO:0051494	negative regulation of cytoskeleton organization	33	-0.341036	-0.926185	0.621594	0.862351
GO:0044703	multi-organism reproductive process	175	-0.31225	-0.925874	0.778	0.862596
GO:0022618	ribonucleoprotein complex assembly	49	-0.333158	-0.925499	0.676056	0.863038
GO:0071826	ribonucleoprotein complex subunit organization	53	-0.333134	-0.925126	0.686687	0.86345
GO:0043604	amide biosynthetic process	166	-0.310924	-0.924791	0.762	0.863752
GO:0045665	negative regulation of neuron differentiation	15	-0.385204	-0.923873	0.625265	0.865561
GO:0010608	posttranscriptional regulation of gene expression	142	-0.31345	-0.923728	0.751	0.865399
GO:0007606	sensory perception of chemical stimulus	120	-0.314425	-0.923392	0.733	0.865749
GO:0061351	neural precursor cell proliferation	28	-0.353957	-0.922024	0.649897	0.868677
GO:0014706	striated muscle tissue development	122	-0.312751	-0.921966	0.739	0.868291
GO:0030163	protein catabolic process	191	-0.306709	-0.920902	0.783	0.870515
GO:0019935	cyclic-nucleotide-mediated signaling	15	-0.388793	-0.920471	0.651564	0.871094
GO:0010506	regulation of autophagy	35	-0.341789	-0.918843	0.663276	0.874715
GO:0030510	regulation of BMP signaling pathway	46	-0.333052	-0.918644	0.693775	0.874646
GO:0060627	regulation of vesicle-mediated transport	77	-0.320176	-0.918082	0.709419	0.875532
GO:0030509	BMP signaling pathway	46	-0.333052	-0.918031	0.694472	0.875104
GO:0071773	cellular response to BMP stimulus	46	-0.333052	-0.917811	0.680121	0.875092
GO:0016567	protein ubiquitination	152	-0.308306	-0.917404	0.766	0.875556
GO:0045445	myoblast differentiation	25	-0.353226	-0.917372	0.648871	0.87509
GO:0006631	fatty acid metabolic process	79	-0.318927	-0.916328	0.703	0.877122
GO:0098742	cell-cell adhesion via plasma-membrane adhesion molecules	79	-0.319203	-0.915648	0.717	0.878266
GO:0055081	anion homeostasis	19	-0.367598	-0.915455	0.646202	0.878187
GO:0009755	hormone-mediated signaling pathway	90	-0.316667	-0.915007	0.725726	0.878746
GO:0043043	peptide biosynthetic process	163	-0.307542	-0.91458	0.781	0.879235
GO:0016791	phosphatase activity	129	-0.309184	-0.914039	0.748	0.880044
GO:1901566	organonitrogen compound biosynthetic process	314	-0.299173	-0.91369	0.855	0.88034
GO:0071772	response to BMP	46	-0.333052	-0.913623	0.705942	0.879957
GO:0050688	regulation of defense response to virus	16	-0.37588	-0.913325	0.642476	0.880146
GO:0008168	methyltransferase activity	70	-0.320972	-0.912986	0.723447	0.880377
GO:0016278	lysine N-methyltransferase activity	24	-0.356649	-0.912648	0.666667	0.880669
GO:0097060	synaptic membrane	57	-0.324375	-0.912255	0.712136	0.881067
GO:1903707	negative regulation of hemopoiesis	20	-0.36003	-0.911727	0.656513	0.881775
GO:0008757	S-adenosylmethionine-dependent methyltransferase activity	39	-0.335022	-0.910786	0.671414	0.883522
GO:0097480	establishment of synaptic vesicle localization	16	-0.377139	-0.910298	0.659619	0.884168
GO:0030282	bone mineralization	22	-0.359743	-0.910065	0.666323	0.884192
GO:0005057	receptor signaling protein activity	24	-0.353079	-0.909804	0.676531	0.884264
GO:0006412	translation	162	-0.305889	-0.909668	0.785	0.884032
GO:0002027	regulation of heart rate	22	-0.360461	-0.909659	0.65535	0.883509
GO:0043484	regulation of RNA splicing	31	-0.344653	-0.909503	0.668362	0.883293
GO:0048489	synaptic vesicle transport	16	-0.377139	-0.908636	0.642251	0.88477
GO:0048638	regulation of developmental growth	43	-0.332239	-0.907722	0.693939	0.886363
GO:0006575	cellular modified amino acid metabolic process	45	-0.329125	-0.907227	0.698892	0.887011
GO:0019953	sexual reproduction	166	-0.306412	-0.906626	0.818	0.887897
GO:0015850	organic hydroxy compound transport	58	-0.32257	-0.906286	0.705115	0.888146
GO:0015918	sterol transport	32	-0.344045	-0.906184	0.697032	0.887828
GO:1990234	transferase complex	176	-0.30394	-0.905929	0.825	0.887858
GO:0015758	glucose transport	29	-0.340614	-0.905329	0.669057	0.888696
GO:0003712	transcription cofactor activity	157	-0.303899	-0.904777	0.803	0.889474
GO:0005230	extracellular ligand-gated ion channel activity	21	-0.358384	-0.904727	0.661105	0.889046
GO:0015698	inorganic anion transport	54	-0.321475	-0.904688	0.703407	0.88859
GO:0022804	active transmembrane transporter activity	98	-0.31052	-0.904281	0.767	0.888988
GO:0000398	mRNA splicing, via spliceosome	25	-0.348	-0.903946	0.670782	0.889243
GO:0008016	regulation of heart contraction	44	-0.327245	-0.903232	0.705348	0.890323
GO:0000988	transcription factor activity, protein binding	188	-0.301494	-0.903198	0.824	0.889862
GO:0003823	antigen binding	19	-0.361534	-0.902551	0.653806	0.890707
GO:0033673	negative regulation of kinase activity	40	-0.334639	-0.902121	0.696755	0.891161
GO:0003012	muscle system process	120	-0.306358	-0.902009	0.807	0.89087
GO:0007519	skeletal muscle tissue development	40	-0.329653	-0.901951	0.709384	0.890459
GO:0009266	response to temperature stimulus	26	-0.346085	-0.901054	0.67349	0.891917
GO:0006511	ubiquitin-dependent protein catabolic process	98	-0.305573	-0.900391	0.779	0.892879
GO:0043623	cellular protein complex assembly	133	-0.306973	-0.899427	0.813	0.894466
GO:0033267	axon part	38	-0.331721	-0.899031	0.708963	0.894772
GO:0099512	supramolecular fiber	55	-0.320953	-0.898614	0.722167	0.895113
GO:0018205	peptidyl-lysine modification	101	-0.308531	-0.89767	0.768	0.896629
GO:1990138	neuron projection extension	27	-0.341118	-0.897433	0.690965	0.896577
GO:0099513	polymeric cytoskeletal fiber	55	-0.320953	-0.896595	0.727912	0.8979
GO:0055076	transition metal ion homeostasis	28	-0.338974	-0.896572	0.673156	0.897412
GO:0006476	protein deacetylation	21	-0.356788	-0.895154	0.670125	0.899965
GO:0008509	anion transmembrane transporter activity	80	-0.31044	-0.894988	0.767768	0.899777
GO:1902106	negative regulation of leukocyte differentiation	20	-0.36003	-0.894218	0.687368	0.900878
GO:0014902	myotube differentiation	26	-0.34469	-0.893088	0.706544	0.902674
GO:0098763	mitotic cell cycle phase	17	-0.365033	-0.892439	0.669821	0.903471
GO:0006304	DNA modification	32	-0.337422	-0.892149	0.706002	0.903552
GO:0005215	transporter activity	478	-0.289149	-0.891461	0.931	0.904459
GO:0000087	mitotic M phase	17	-0.365033	-0.890961	0.661734	0.904981
GO:0035770	ribonucleoprotein granule	57	-0.316024	-0.889406	0.75428	0.907749
GO:0030301	cholesterol transport	28	-0.339515	-0.889086	0.697032	0.907877
GO:0000989	transcription factor activity, transcription factor binding	185	-0.297208	-0.888935	0.844	0.907644
GO:0030424	axon	39	-0.323853	-0.888806	0.743668	0.907374
GO:0061458	reproductive system development	77	-0.310223	-0.887613	0.784785	0.909272
GO:0048608	reproductive structure development	77	-0.310223	-0.887119	0.77978	0.909693
GO:0018394	peptidyl-lysine acetylation	55	-0.317542	-0.886945	0.747495	0.909526
GO:1903310	positive regulation of chromatin modification	27	-0.335027	-0.886628	0.707019	0.909623
GO:0001838	embryonic epithelial tube formation	24	-0.339862	-0.885721	0.690722	0.910891
GO:0051961	negative regulation of nervous system development	31	-0.332995	-0.885387	0.717058	0.911035
GO:0050768	negative regulation of neurogenesis	31	-0.332995	-0.88491	0.716463	0.911458
GO:0016569	covalent chromatin modification	195	-0.293654	-0.884908	0.862	0.910916
GO:0016570	histone modification	195	-0.293654	-0.884546	0.878	0.911119
GO:1902494	catalytic complex	224	-0.294985	-0.884281	0.881	0.91112
GO:0050810	regulation of steroid biosynthetic process	15	-0.375381	-0.883906	0.679528	0.911322
GO:0008088	axo-dendritic transport	19	-0.350978	-0.882937	0.695925	0.912659
GO:0000149	SNARE binding	20	-0.357558	-0.882762	0.714136	0.912462
GO:0000279	M phase	17	-0.365033	-0.882266	0.70433	0.912884
GO:0050727	regulation of inflammatory response	20	-0.357436	-0.880193	0.709302	0.916381
GO:0000377	RNA splicing, via transesterification reactions with bulged adenosine as nucleophile	49	-0.316972	-0.880183	0.737425	0.915854
GO:0031974	membrane-enclosed lumen	461	-0.286887	-0.87962	0.962	0.916407
GO:1903362	regulation of cellular protein catabolic process	30	-0.329719	-0.879445	0.712679	0.916216
GO:0044440	endosomal part	37	-0.331003	-0.879381	0.730417	0.915807
GO:0022892	substrate-specific transporter activity	415	-0.286101	-0.878764	0.952	0.916438
GO:0007548	sex differentiation	74	-0.306282	-0.877532	0.782783	0.918222
GO:0019218	regulation of steroid metabolic process	32	-0.330026	-0.877487	0.736308	0.917765
GO:0006720	isoprenoid metabolic process	22	-0.345162	-0.877212	0.71134	0.917726
GO:0019693	ribose phosphate metabolic process	110	-0.296054	-0.876445	0.828829	0.918637
GO:0016830	carbon-carbon lyase activity	25	-0.341198	-0.87454	0.716341	0.921667
GO:0007517	muscle organ development	92	-0.301158	-0.87239	0.818819	0.925118
GO:0031058	positive regulation of histone modification	27	-0.335027	-0.872199	0.72541	0.924938
GO:0021700	developmental maturation	76	-0.300875	-0.87188	0.798193	0.924989
GO:0042391	regulation of membrane potential	68	-0.308667	-0.871662	0.802803	0.924848
GO:0044445	cytosolic part	25	-0.337622	-0.870611	0.721144	0.926183
GO:0002066	columnar/cuboidal epithelial cell development	16	-0.359667	-0.870382	0.714134	0.926087
GO:0005829	cytosol	25	-0.337622	-0.869534	0.730928	0.927072
GO:0042176	regulation of protein catabolic process	30	-0.329719	-0.869422	0.721429	0.926738
GO:0006325	chromatin organization	274	-0.287947	-0.868926	0.926	0.927082
GO:0051650	establishment of vesicle localization	20	-0.343599	-0.868411	0.709205	0.92741
GO:0015291	secondary active transmembrane transporter activity	60	-0.307156	-0.868286	0.793173	0.927095
GO:0051607	defense response to virus	17	-0.353996	-0.868055	0.719538	0.92696
GO:0010565	regulation of cellular ketone metabolic process	26	-0.334688	-0.867582	0.737973	0.927236
GO:0044264	cellular polysaccharide metabolic process	36	-0.323304	-0.86686	0.750253	0.927964
GO:0030534	adult behavior	37	-0.321409	-0.866513	0.757545	0.928028
GO:0046943	carboxylic acid transmembrane transporter activity	47	-0.311346	-0.866331	0.767137	0.927809
GO:0072175	epithelial tube formation	25	-0.334835	-0.866129	0.72624	0.927635
GO:0008324	cation transmembrane transporter activity	196	-0.289028	-0.86539	0.916	0.928384
GO:0034705	potassium channel complex	33	-0.322853	-0.862104	0.747711	0.933598
GO:0009259	ribonucleotide metabolic process	110	-0.296054	-0.861603	0.859	0.933923
GO:0055002	striated muscle cell development	47	-0.312956	-0.861114	0.778672	0.934231
GO:0006941	striated muscle contraction	40	-0.314092	-0.860238	0.768528	0.935159
GO:0045664	regulation of neuron differentiation	72	-0.302664	-0.859809	0.817	0.935347
GO:0044257	cellular protein catabolic process	179	-0.290068	-0.859643	0.899	0.935089
GO:0016820	hydrolase activity, acting on acid anhydrides, catalyzing transmembrane movement of substances	25	-0.333078	-0.858933	0.722966	0.935777
GO:0043632	modification-dependent macromolecule catabolic process	156	-0.287839	-0.858418	0.905	0.936091
GO:0051147	regulation of muscle cell differentiation	44	-0.310964	-0.858248	0.790323	0.935832
GO:0015980	energy derivation by oxidation of organic compounds	50	-0.306059	-0.857638	0.773547	0.936244
GO:0010975	regulation of neuron projection development	63	-0.301046	-0.856597	0.813627	0.937394
GO:0034976	response to endoplasmic reticulum stress	17	-0.349951	-0.856097	0.728814	0.937621
GO:0061515	myeloid cell development	21	-0.338468	-0.85605	0.752332	0.937161
GO:0051603	proteolysis involved in cellular protein catabolic process	176	-0.287391	-0.854644	0.908	0.938913
GO:1900542	regulation of purine nucleotide metabolic process	34	-0.317984	-0.854417	0.754564	0.938744
GO:0006163	purine nucleotide metabolic process	106	-0.291277	-0.853599	0.865	0.939512
GO:0043271	negative regulation of ion transport	22	-0.335231	-0.853502	0.739812	0.93912
GO:0009798	axis specification	40	-0.310953	-0.852583	0.783047	0.940059
GO:0043492	ATPase activity, coupled to movement of substances	25	-0.333078	-0.852417	0.756895	0.939774
GO:0000375	RNA splicing, via transesterification reactions	50	-0.308231	-0.852212	0.796985	0.939558
GO:0006457	protein folding	39	-0.310393	-0.852017	0.773414	0.939336
GO:0005976	polysaccharide metabolic process	37	-0.313489	-0.85164	0.773143	0.939411
GO:0042626	ATPase activity, coupled to transmembrane movement of substances	25	-0.333078	-0.851125	0.739754	0.939683
GO:0016573	histone acetylation	53	-0.30417	-0.851011	0.810431	0.939335
GO:0003682	chromatin binding	43	-0.310112	-0.850639	0.793173	0.939386
GO:0009615	response to virus	18	-0.351376	-0.850543	0.748428	0.939001
GO:0019941	modification-dependent protein catabolic process	155	-0.286269	-0.848623	0.919	0.941432
GO:0001666	response to hypoxia	34	-0.314866	-0.848598	0.768528	0.940926
GO:0045927	positive regulation of growth	30	-0.325546	-0.848241	0.765306	0.940951
GO:0021545	cranial nerve development	25	-0.330691	-0.846734	0.757172	0.942661
GO:1903322	positive regulation of protein modification by small protein conjugation or removal	17	-0.345786	-0.846355	0.732768	0.942704
GO:1903050	regulation of proteolysis involved in cellular protein catabolic process	28	-0.32062	-0.846266	0.761224	0.942268
GO:0045165	cell fate commitment	79	-0.293951	-0.845961	0.845846	0.942195
GO:0036293	response to decreased oxygen levels	34	-0.314866	-0.845959	0.770475	0.941655
GO:0016331	morphogenesis of embryonic epithelium	31	-0.319554	-0.845871	0.789047	0.941247
GO:0050886	endocrine process	29	-0.325039	-0.845551	0.773101	0.941216
GO:0097479	synaptic vesicle localization	17	-0.343568	-0.84366	0.733263	0.943511
GO:0002065	columnar/cuboidal epithelial cell differentiation	43	-0.3066	-0.843393	0.790061	0.943361
GO:0016779	nucleotidyltransferase activity	47	-0.301266	-0.843289	0.802209	0.942963
GO:0006790	sulfur compound metabolic process	57	-0.303411	-0.843208	0.830492	0.942547
GO:0070482	response to oxygen levels	34	-0.314866	-0.842926	0.784057	0.942412
GO:0046390	ribose phosphate biosynthetic process	79	-0.293643	-0.842837	0.862	0.942004
GO:0045661	regulation of myoblast differentiation	20	-0.330054	-0.842642	0.732218	0.941756
GO:0030307	positive regulation of cell growth	20	-0.334064	-0.842332	0.75625	0.941699
GO:0034248	regulation of cellular amide metabolic process	94	-0.291161	-0.842296	0.864	0.941208
GO:0031398	positive regulation of protein ubiquitination	17	-0.345786	-0.84228	0.751599	0.940698
GO:0009260	ribonucleotide biosynthetic process	79	-0.293643	-0.841776	0.859719	0.940928
GO:0006475	internal protein amino acid acetylation	53	-0.30417	-0.841012	0.828485	0.941546
GO:0034766	negative regulation of ion transmembrane transport	15	-0.356277	-0.840923	0.755676	0.941147
GO:0071827	plasma lipoprotein particle organization	17	-0.342192	-0.840397	0.755297	0.94134
GO:0000209	protein polyubiquitination	45	-0.303103	-0.840325	0.799799	0.940913
GO:0018393	internal peptidyl-lysine acetylation	53	-0.30417	-0.839939	0.822759	0.940964
GO:0030048	actin filament-based movement	16	-0.349468	-0.83868	0.754441	0.942202
GO:0021602	cranial nerve morphogenesis	16	-0.349148	-0.838	0.760939	0.942668
GO:1902600	hydrogen ion transmembrane transport	20	-0.33531	-0.83787	0.74974	0.94231
GO:0006641	triglyceride metabolic process	20	-0.335919	-0.83702	0.755922	0.942988
GO:0018022	peptidyl-lysine methylation	34	-0.311769	-0.83603	0.804481	0.943884
GO:0009124	nucleoside monophosphate biosynthetic process	32	-0.313499	-0.835326	0.782653	0.944325
GO:0071825	protein-lipid complex subunit organization	17	-0.342192	-0.835073	0.756558	0.944157
GO:0022857	transmembrane transporter activity	388	-0.274231	-0.835072	0.984	0.943623
GO:0034968	histone lysine methylation	24	-0.331276	-0.83506	0.781539	0.94311
GO:0021953	central nervous system neuron differentiation	47	-0.30393	-0.835031	0.817172	0.94262
GO:0015988	energy coupled proton transmembrane transport, against electrochemical gradient	20	-0.33531	-0.834751	0.75645	0.94252
GO:0004860	protein kinase inhibitor activity	15	-0.347321	-0.833329	0.740466	0.943931
GO:0030902	hindbrain development	21	-0.333107	-0.831859	0.780311	0.945364
GO:0006473	protein acetylation	63	-0.294117	-0.831685	0.84985	0.945072
GO:0009451	RNA modification	39	-0.308241	-0.830541	0.827935	0.946014
GO:0016247	channel regulator activity	37	-0.308299	-0.830387	0.799799	0.945688
GO:0007006	mitochondrial membrane organization	20	-0.331803	-0.830382	0.769874	0.94516
GO:0016568	chromatin modification	233	-0.27396	-0.829492	0.959	0.9458
GO:0032768	regulation of monooxygenase activity	18	-0.333594	-0.828732	0.751055	0.946249
GO:0006584	catecholamine metabolic process	19	-0.331899	-0.828476	0.771338	0.946072
GO:0048232	male gamete generation	90	-0.287688	-0.828104	0.892	0.94604
GO:0016597	amino acid binding	16	-0.339948	-0.826852	0.776956	0.947111
GO:1901565	organonitrogen compound catabolic process	44	-0.297524	-0.82679	0.821932	0.946658
GO:0031124	mRNA 3'-end processing	20	-0.329364	-0.825814	0.766529	0.947394
GO:0051146	striated muscle cell differentiation	70	-0.289139	-0.825704	0.865	0.947004
GO:0030800	negative regulation of cyclic nucleotide metabolic process	15	-0.341995	-0.825396	0.757962	0.946863
GO:0048545	response to steroid hormone	98	-0.282952	-0.825179	0.897	0.946608
GO:0016604	nuclear body	109	-0.281731	-0.825072	0.912913	0.946225
GO:0016810	hydrolase activity, acting on carbon-nitrogen (but not peptide) bonds	56	-0.296592	-0.824164	0.846693	0.946864
GO:0009712	catechol-containing compound metabolic process	19	-0.331899	-0.822546	0.768101	0.948366
GO:0009150	purine ribonucleotide metabolic process	103	-0.281254	-0.822357	0.9	0.948081
GO:0032368	regulation of lipid transport	31	-0.31105	-0.822297	0.812436	0.947625
GO:0015075	ion transmembrane transporter activity	317	-0.269127	-0.821223	0.985	0.948468
GO:0022891	substrate-specific transmembrane transporter activity	345	-0.26863	-0.820582	0.989	0.948773
GO:0007031	peroxisome organization	18	-0.332856	-0.820338	0.765199	0.948547
GO:0035270	endocrine system development	35	-0.304223	-0.820127	0.810152	0.948275
GO:0002262	myeloid cell homeostasis	16	-0.340336	-0.81821	0.769556	0.950125
GO:0051656	establishment of organelle localization	42	-0.299034	-0.818046	0.830474	0.94981
GO:0005261	cation channel activity	102	-0.280148	-0.817584	0.915	0.949847
GO:0019210	kinase inhibitor activity	15	-0.347321	-0.817211	0.784632	0.949778
GO:0006639	acylglycerol metabolic process	37	-0.300411	-0.817116	0.817356	0.94938
GO:0072521	purine-containing compound metabolic process	118	-0.27639	-0.815961	0.924	0.950257
GO:0031123	RNA 3'-end processing	24	-0.318842	-0.811432	0.810894	0.955116
GO:0072522	purine-containing compound biosynthetic process	76	-0.284357	-0.811147	0.886	0.954912
GO:0006417	regulation of translation	88	-0.279005	-0.810241	0.904905	0.955434
GO:0034703	cation channel complex	60	-0.284706	-0.810136	0.867735	0.955024
GO:0045980	negative regulation of nucleotide metabolic process	15	-0.341995	-0.809562	0.785412	0.955149
GO:0000018	regulation of DNA recombination	21	-0.321628	-0.809555	0.790747	0.954631
GO:0003156	regulation of organ formation	18	-0.330016	-0.808401	0.78072	0.955397
GO:0046890	regulation of lipid biosynthetic process	26	-0.311844	-0.807823	0.795666	0.955556
GO:0048037	cofactor binding	32	-0.301102	-0.806091	0.824008	0.956956
GO:0060993	kidney morphogenesis	18	-0.327717	-0.806063	0.786236	0.95646
GO:0070851	growth factor receptor binding	33	-0.298782	-0.800656	0.833843	0.962041
GO:0030177	positive regulation of Wnt signaling pathway	40	-0.296566	-0.799542	0.841893	0.962724
GO:0035264	multicellular organism growth	22	-0.311642	-0.798737	0.796066	0.96305
GO:0043543	protein acylation	65	-0.283163	-0.798525	0.895792	0.962745
GO:0008135	translation factor activity, RNA binding	29	-0.303384	-0.797223	0.824131	0.9636
GO:0016616	oxidoreductase activity, acting on the CH-OH group of donors, NAD or NADP as acceptor	33	-0.296396	-0.79717	0.83521	0.963122
GO:0009593	detection of chemical stimulus	110	-0.272959	-0.79683	0.936	0.962966
GO:0016741	transferase activity, transferring one-carbon groups	101	-0.274305	-0.796671	0.933	0.962606
GO:0046906	tetrapyrrole binding	63	-0.278625	-0.79489	0.902903	0.963941
GO:0000118	histone deacetylase complex	15	-0.33492	-0.79421	0.804878	0.964124
GO:0001085	RNA polymerase II transcription factor binding	41	-0.29292	-0.794094	0.875126	0.96372
GO:0071407	cellular response to organic cyclic compound	66	-0.279731	-0.794085	0.902903	0.963202
GO:0008033	tRNA processing	18	-0.326505	-0.793886	0.827731	0.962879
GO:0006638	neutral lipid metabolic process	38	-0.295184	-0.793683	0.865854	0.962572
GO:0097006	regulation of plasma lipoprotein particle levels	24	-0.309365	-0.793143	0.826446	0.962615
GO:0032787	monocarboxylic acid metabolic process	124	-0.268151	-0.792958	0.943	0.962287
GO:0045333	cellular respiration	18	-0.326253	-0.791698	0.812957	0.963009
GO:0016234	inclusion body	21	-0.313261	-0.789363	0.816857	0.96477
GO:0034470	ncRNA processing	42	-0.288656	-0.787699	0.872618	0.965871
GO:0098732	macromolecule deacylation	25	-0.303543	-0.787528	0.832305	0.965526
GO:0040014	regulation of multicellular organism growth	22	-0.311642	-0.785841	0.817526	0.96666
GO:0031461	cullin-RING ubiquitin ligase complex	45	-0.285278	-0.784419	0.877016	0.967535
GO:0032924	activin receptor signaling pathway	15	-0.32819	-0.783929	0.808219	0.96748
GO:0016410	N-acyltransferase activity	37	-0.287908	-0.783287	0.840565	0.967574
GO:0060986	endocrine hormone secretion	16	-0.320449	-0.782084	0.808714	0.968188
GO:0035601	protein deacylation	25	-0.303543	-0.78148	0.840956	0.968279
GO:0005342	organic acid transmembrane transporter activity	48	-0.283045	-0.779442	0.878636	0.969629
GO:0043292	contractile fiber	80	-0.268705	-0.778221	0.923924	0.970227
GO:0018958	phenol-containing compound metabolic process	32	-0.295184	-0.777678	0.871951	0.970198
GO:0001508	action potential	17	-0.321315	-0.775162	0.83908	0.971903
GO:0045137	development of primary sexual characteristics	58	-0.274539	-0.775074	0.901705	0.971464
GO:0008406	gonad development	57	-0.278197	-0.774846	0.907723	0.971153
GO:0051213	dioxygenase activity	21	-0.306471	-0.773536	0.843685	0.971791
GO:0071396	cellular response to lipid	57	-0.275689	-0.771869	0.907	0.972692
GO:0008080	N-acetyltransferase activity	33	-0.283553	-0.768595	0.878819	0.974991
GO:0009152	purine ribonucleotide biosynthetic process	72	-0.268704	-0.76489	0.923924	0.977541
GO:0008287	protein serine/threonine phosphatase complex	16	-0.31432	-0.76468	0.829114	0.977174
GO:0009991	response to extracellular stimulus	37	-0.281201	-0.764181	0.885974	0.97706
GO:0006164	purine nucleotide biosynthetic process	73	-0.267258	-0.763475	0.93487	0.977128
GO:0003713	transcription coactivator activity	22	-0.301055	-0.76299	0.840206	0.977002
GO:0022803	passive transmembrane transporter activity	162	-0.256183	-0.762728	0.98	0.976698
GO:0015267	channel activity	162	-0.256183	-0.761588	0.987	0.977114
GO:0034660	ncRNA metabolic process	135	-0.25693	-0.760977	0.975	0.977078
GO:0051341	regulation of oxidoreductase activity	23	-0.299424	-0.759856	0.865702	0.977444
GO:0042625	ATPase coupled ion transmembrane transporter activity	22	-0.300443	-0.758012	0.865424	0.978407
GO:0031667	response to nutrient levels	37	-0.281201	-0.757667	0.893145	0.978165
GO:0016667	oxidoreductase activity, acting on a sulfur group of donors	22	-0.297017	-0.756123	0.855958	0.978864
GO:1903293	phosphatase complex	16	-0.31432	-0.75478	0.852165	0.97941
GO:0043200	response to amino acid	28	-0.290452	-0.753278	0.862245	0.980069
GO:0033144	negative regulation of intracellular steroid hormone receptor signaling pathway	15	-0.314004	-0.750855	0.828571	0.981349
GO:0045638	negative regulation of myeloid cell differentiation	17	-0.30758	-0.750801	0.847134	0.980865
GO:0005216	ion channel activity	160	-0.253046	-0.748957	0.986	0.9818
GO:0021675	nerve development	29	-0.282129	-0.747993	0.881098	0.982018
GO:0019829	cation-transporting ATPase activity	17	-0.3105	-0.74638	0.846723	0.982642
GO:0046434	organophosphate catabolic process	26	-0.287509	-0.746245	0.867963	0.982206
GO:0022838	substrate-specific channel activity	160	-0.253046	-0.745503	0.984	0.982228
GO:0072028	nephron morphogenesis	17	-0.307342	-0.744692	0.862683	0.98231
GO:1901605	alpha-amino acid metabolic process	92	-0.258281	-0.744466	0.959	0.98194
GO:0070646	protein modification by small protein removal	41	-0.273239	-0.742928	0.911647	0.982532
GO:0006396	RNA processing	179	-0.247515	-0.740993	0.994	0.983369
GO:1990904	ribonucleoprotein complex	281	-0.244716	-0.740367	0.996	0.983293
GO:0030529	intracellular ribonucleoprotein complex	281	-0.244716	-0.739972	1	0.983038
GO:0043500	muscle adaptation	24	-0.287424	-0.736458	0.855236	0.984934
GO:0010821	regulation of mitochondrion organization	41	-0.268366	-0.736203	0.918264	0.984572
GO:0001505	regulation of neurotransmitter levels	31	-0.273984	-0.735714	0.890132	0.98439
GO:0002762	negative regulation of myeloid leukocyte differentiation	17	-0.30758	-0.734306	0.864461	0.984804
GO:0016706	oxidoreductase activity, acting on paired donors, with incorporation or reduction of molecular oxygen, 2-oxoglutarate as one donor, and incorporation of one atom each of oxygen into both donors	17	-0.305496	-0.73374	0.870526	0.984673
GO:0006073	cellular glucan metabolic process	32	-0.277013	-0.73351	0.901822	0.984295
GO:0044042	glucan metabolic process	32	-0.277013	-0.733058	0.897253	0.984086
GO:0019783	ubiquitin-like protein-specific protease activity	22	-0.290802	-0.732334	0.872428	0.984039
GO:0000151	ubiquitin ligase complex	68	-0.256155	-0.728551	0.94684	0.986043
GO:0007568	aging	32	-0.272541	-0.727109	0.908163	0.986405
GO:0010634	positive regulation of epithelial cell migration	17	-0.299511	-0.725095	0.854565	0.987169
GO:0030518	intracellular steroid hormone receptor signaling pathway	47	-0.25965	-0.723391	0.920762	0.98774
GO:0003729	mRNA binding	18	-0.293355	-0.721685	0.875393	0.988276
GO:0043618	regulation of transcription from RNA polymerase II promoter in response to stress	18	-0.293826	-0.721564	0.873166	0.987833
GO:0055007	cardiac muscle cell differentiation	18	-0.287882	-0.719421	0.882664	0.988638
GO:0043620	regulation of DNA-templated transcription in response to stress	18	-0.293826	-0.718789	0.882729	0.988529
GO:0051153	regulation of striated muscle cell differentiation	20	-0.284756	-0.717247	0.879292	0.988935
GO:0016874	ligase activity	85	-0.24723	-0.715708	0.981	0.989347
GO:0043401	steroid hormone mediated signaling pathway	47	-0.25965	-0.715236	0.94165	0.98911
GO:0001076	transcription factor activity, RNA polymerase II transcription factor binding	44	-0.259994	-0.71438	0.926263	0.989105
GO:0010657	muscle cell apoptotic process	17	-0.293913	-0.71386	0.884738	0.988883
GO:0009156	ribonucleoside monophosphate biosynthetic process	26	-0.27497	-0.71326	0.898357	0.988705
GO:0008037	cell recognition	30	-0.267544	-0.707316	0.902863	0.991483
GO:0043488	regulation of mRNA stability	23	-0.279568	-0.706734	0.911523	0.991273
GO:0016407	acetyltransferase activity	38	-0.258553	-0.703619	0.935484	0.992411
GO:0006413	translational initiation	16	-0.293483	-0.703325	0.906183	0.992042
GO:0048644	muscle organ morphogenesis	31	-0.267413	-0.701712	0.916155	0.992364
GO:0048738	cardiac muscle tissue development	41	-0.258088	-0.700849	0.940524	0.992305
GO:0036459	thiol-dependent ubiquitinyl hydrolase activity	21	-0.279794	-0.700777	0.901571	0.991825
GO:0101005	ubiquitinyl hydrolase activity	21	-0.279794	-0.700524	0.908996	0.991425
GO:0090559	regulation of membrane permeability	15	-0.292635	-0.697538	0.897655	0.9925
GO:0007569	cell aging	19	-0.279356	-0.697005	0.899063	0.992247
GO:0090595	acetyl-CoA:L-lysine N6-acetyltransferase	21	-0.271185	-0.694794	0.916667	0.992883
GO:0043502	regulation of muscle adaptation	17	-0.288173	-0.694644	0.900634	0.992436
GO:0046902	regulation of mitochondrial membrane permeability	15	-0.292635	-0.694493	0.902232	0.991993
GO:0055008	cardiac muscle tissue morphogenesis	24	-0.272286	-0.694137	0.919338	0.991649
GO:0043487	regulation of RNA stability	32	-0.258972	-0.693521	0.934627	0.991453
GO:0006814	sodium ion transport	61	-0.244622	-0.693313	0.95992	0.991048
GO:0016705	oxidoreductase activity, acting on paired donors, with incorporation or reduction of molecular oxygen	46	-0.249759	-0.689945	0.954728	0.992217
GO:0016491	oxidoreductase activity	282	-0.226357	-0.686054	1	0.993555
GO:0055114	oxidation-reduction process	74	-0.239663	-0.684789	0.978	0.993649
GO:0044449	contractile fiber part	65	-0.239949	-0.683849	0.964859	0.993561
GO:0009123	nucleoside monophosphate metabolic process	44	-0.246018	-0.68153	0.952621	0.994136
GO:0006732	coenzyme metabolic process	81	-0.235977	-0.678637	0.98	0.994905
GO:0016651	oxidoreductase activity, acting on NAD(P)H	26	-0.259076	-0.677942	0.915984	0.994706
GO:0071383	cellular response to steroid hormone stimulus	52	-0.243605	-0.676312	0.953815	0.994918
GO:0042393	histone binding	33	-0.25248	-0.674732	0.935845	0.995061
GO:0051260	protein homooligomerization	35	-0.248756	-0.673422	0.938962	0.995122
GO:0055067	monovalent inorganic cation homeostasis	25	-0.260638	-0.672937	0.918891	0.994813
GO:0044438	microbody part	29	-0.252976	-0.668787	0.926978	0.996047
GO:0016836	hydro-lyase activity	19	-0.270593	-0.668076	0.917373	0.995836
GO:0016614	oxidoreductase activity, acting on CH-OH group of donors	61	-0.237428	-0.667735	0.965863	0.995471
GO:0044712	single-organism catabolic process	74	-0.233871	-0.666883	0.982966	0.995299
GO:0005777	peroxisome	29	-0.252976	-0.664318	0.946667	0.995797
GO:0015079	potassium ion transmembrane transporter activity	47	-0.238748	-0.663447	0.956914	0.995626
GO:0044439	peroxisomal part	29	-0.252976	-0.663184	0.939734	0.995207
GO:0008514	organic anion transmembrane transporter activity	51	-0.239119	-0.663146	0.968813	0.994705
GO:0008380	RNA splicing	73	-0.233241	-0.662732	0.983	0.994358
GO:0048469	cell maturation	31	-0.247111	-0.661859	0.95117	0.994175
GO:1901292	nucleoside phosphate catabolic process	25	-0.255877	-0.657831	0.948665	0.995191
GO:0006082	organic acid metabolic process	293	-0.216753	-0.655953	1	0.995402
GO:0019752	carboxylic acid metabolic process	279	-0.216177	-0.655496	1	0.995044
GO:0004497	monooxygenase activity	28	-0.251238	-0.653133	0.941896	0.995402
GO:0009566	fertilization	31	-0.248544	-0.651248	0.943205	0.995602
GO:0036464	cytoplasmic ribonucleoprotein granule	42	-0.234238	-0.649914	0.962739	0.995565
GO:0016042	lipid catabolic process	25	-0.252858	-0.649729	0.941478	0.995112
GO:0007005	mitochondrion organization	81	-0.226079	-0.648824	0.989	0.994946
GO:0016811	hydrolase activity, acting on carbon-nitrogen (but not peptide) bonds, in linear amides	25	-0.251541	-0.647836	0.938838	0.994778
GO:0015081	sodium ion transmembrane transporter activity	28	-0.249156	-0.647758	0.94501	0.994296
GO:0010660	regulation of muscle cell apoptotic process	16	-0.264788	-0.643289	0.93985	0.995381
GO:0043436	oxoacid metabolic process	289	-0.21162	-0.642738	1	0.995056
GO:0001104	RNA polymerase II transcription cofactor activity	23	-0.250342	-0.640899	0.948133	0.995162
GO:0007034	vacuolar transport	23	-0.250193	-0.640484	0.946502	0.994795
GO:0006090	pyruvate metabolic process	21	-0.253425	-0.638587	0.947808	0.994932
GO:0060041	retina development in camera-type eye	19	-0.256078	-0.633832	0.942348	0.995943
GO:0044242	cellular lipid catabolic process	20	-0.254814	-0.631733	0.939709	0.996096
GO:0006520	cellular amino acid metabolic process	140	-0.213019	-0.631046	0.999	0.995781
GO:0016835	carbon-oxygen lyase activity	22	-0.247877	-0.628963	0.93047	0.995914
GO:0060415	muscle tissue morphogenesis	29	-0.238372	-0.626295	0.958291	0.996213
GO:0042180	cellular ketone metabolic process	37	-0.231594	-0.626181	0.97379	0.995745
GO:0046873	metal ion transmembrane transporter activity	96	-0.216291	-0.624432	0.996	0.995778
GO:0055088	lipid homeostasis	35	-0.229651	-0.624076	0.962437	0.995358
GO:0032410	negative regulation of transporter activity	16	-0.257069	-0.620464	0.948093	0.995929
GO:0050808	synapse organization	30	-0.233859	-0.620404	0.963377	0.995437
GO:0022890	inorganic cation transmembrane transporter activity	139	-0.209126	-0.617842	1	0.9957
GO:0042579	microbody	63	-0.216972	-0.616717	0.984985	0.995488
GO:0001708	cell fate specification	31	-0.232579	-0.616183	0.969325	0.995116
GO:0009743	response to carbohydrate	25	-0.237696	-0.615575	0.960622	0.994784
GO:0030016	myofibril	48	-0.220611	-0.614655	0.981946	0.994526
GO:1901657	glycosyl compound metabolic process	47	-0.221397	-0.612844	0.975904	0.994497
GO:0048511	rhythmic process	66	-0.215684	-0.608519	0.990991	0.995175
GO:0016903	oxidoreductase activity, acting on the aldehyde or oxo group of donors	16	-0.251407	-0.602994	0.953781	0.996066
GO:0044282	small molecule catabolic process	32	-0.227428	-0.602701	0.972617	0.995633
GO:0051188	cofactor biosynthetic process	41	-0.219989	-0.602412	0.976791	0.995193
GO:0006513	protein monoubiquitination	16	-0.251127	-0.601447	0.966986	0.994935
GO:0008188	neuropeptide receptor activity	19	-0.240183	-0.59756	0.964546	0.995362
GO:0015077	monovalent inorganic cation transmembrane transporter activity	111	-0.201829	-0.593094	0.998	0.995863
GO:0043462	regulation of ATPase activity	17	-0.242436	-0.587385	0.959077	0.996646
GO:0032371	regulation of sterol transport	17	-0.239312	-0.581753	0.961012	0.997348
GO:0016469	proton-transporting two-sector ATPase complex	21	-0.224184	-0.563948	0.977273	1
GO:0055092	sterol homeostasis	31	-0.211266	-0.559745	0.979757	1
GO:0051186	cofactor metabolic process	94	-0.192845	-0.556003	0.998	1
GO:0006399	tRNA metabolic process	70	-0.194216	-0.553105	0.998996	1
GO:0032374	regulation of cholesterol transport	16	-0.22864	-0.552443	0.973433	1
GO:0050906	detection of stimulus involved in sensory perception	106	-0.189005	-0.552207	1	0.99976
GO:0016859	cis-trans isomerase activity	19	-0.222509	-0.550091	0.976017	0.999603
GO:0042493	response to drug	23	-0.216353	-0.544456	0.982347	0.999964
GO:0005267	potassium channel activity	42	-0.197098	-0.540338	0.993946	1
GO:0006354	DNA-templated transcription, elongation	23	-0.211481	-0.539332	0.991744	0.999689
GO:0009116	nucleoside metabolic process	45	-0.193996	-0.536395	0.996982	0.999572
GO:0015085	calcium ion transmembrane transporter activity	16	-0.217274	-0.531545	0.979873	0.999666
GO:0005262	calcium channel activity	16	-0.217274	-0.52246	0.987382	1
GO:0072509	divalent inorganic cation transmembrane transporter activity	16	-0.217274	-0.519683	0.986141	1
GO:0009062	fatty acid catabolic process	15	-0.217612	-0.517826	0.979636	0.999746
GO:0098862	cluster of actin-based cell projections	20	-0.20652	-0.516968	0.987461	0.999329
GO:0034284	response to monosaccharide	23	-0.20026	-0.513018	0.986762	0.999245
GO:0072329	monocarboxylic acid catabolic process	15	-0.217612	-0.512658	0.977248	0.99878
GO:0009746	response to hexose	23	-0.20026	-0.508015	0.989659	0.998727
GO:0016875	ligase activity, forming carbon-oxygen bonds	34	-0.1857	-0.498567	0.993915	0.999056
GO:0016876	ligase activity, forming aminoacyl-tRNA and related compounds	34	-0.1857	-0.498126	0.994914	0.998594
GO:0016574	histone ubiquitination	17	-0.199797	-0.490843	0.984076	0.998687
GO:0016054	organic acid catabolic process	27	-0.186132	-0.488204	0.991701	0.998378
GO:0046395	carboxylic acid catabolic process	27	-0.186132	-0.483887	0.99691	0.998158
GO:0007631	feeding behavior	22	-0.188221	-0.478519	0.991693	0.997981
GO:0009166	nucleotide catabolic process	22	-0.180941	-0.458027	0.997942	0.998483
GO:0045111	intermediate filament cytoskeleton	23	-0.180392	-0.457468	0.996891	0.998007
GO:0015276	ligand-gated ion channel activity	47	-0.163245	-0.451467	1	0.997725
GO:0022834	ligand-gated channel activity	47	-0.163245	-0.44495	0.998996	0.997459
GO:0004812	aminoacyl-tRNA ligase activity	29	-0.16989	-0.442209	0.997959	0.997031
GO:0005882	intermediate filament	22	-0.171852	-0.435906	1	0.996716
GO:0043038	amino acid activation	35	-0.14501	-0.393222	1	0.996826
GO:0006418	tRNA aminoacylation for protein translation	31	-0.147278	-0.391614	1	0.99634
GO:0043039	tRNA aminoacylation	35	-0.14501	-0.387204	1	0.99587
[truncated: 204 more rows]
